# Supplementary material for: Smoc1 and Smoc2 regulate bone formation as downstream molecules of Runx2
Source: Commun Biol. 2021 Oct 19;4:1199. doi: 10.1038/s42003-021-02717-7 (PMC8526618; doi:10.1038/s42003-021-02717-7)
Supplement: Supplementary file 4 — Supplementary Data 1 [file 42003_2021_2717_MOESM4_ESM.xlsx]

## Sheet: Fig.1a
2days	2days	2days	4days	4days	4days	6days	6days	6days
Venus	Runx2	Bmp2	Venus	Runx2	Bmp2	Venus	Runx2	Bmp2
1.05354	2.55421	1.61359	1.2464	11.9933	10.9238	0.542762	4.33935	9.73609
1.00152	2.33965	1.47761	1.2812	10.7829	11.0124	0.475776	4.49406	9.84166
1.08908	3.23866	2.44428	1.32372	11.9366	10.6884	0.43919	4.40756	7.59749
0.82158	2.47463	2.77895	2.1623	14.1919	8.54704	0.637588	4.66138	7.06655
0.877233	2.61555	2.06367	2.30889	14.0856	7.19909		16.2415	12.2262
1.20743	2.93135	1.76188	2.27126	12.4837	8.36304		15.5003	15.4884
							17.8421	12.8019
							21.419	12.8818
							23.0026	12.7129
							22.7058	11.8692

## Sheet: Fig.1b
2days	2days	2days	4days	4days	4days	6days	6days	6days
Venus	Runx2	Bmp2	Venus	Runx2	Bmp2	Venus	Runx2	Bmp2
0.943759	1.28546	3.18139	0.814003	3.38616	16.304	2.16195	4.37227	13.4039
1.00126	1.15443	2.37484	0.936022	3.57912	17.0309	2.20772	3.71394	15.1345
0.798313	1.01845	3.18698	1.23161	3.31013	15.7128	2.14317	3.71427	14.1108
1.15886	1.23472	4.19332	0.974944	4.23425	9.05932	0.417254	4.29492	11.5063
1.11702	1.55885	2.99239	1.12467	4.82373	12.8315	0.529812	4.82179	11.2916
1.02407	1.30126	3.42668	1.08132	4.76478	9.98198	0.398136	4.84097	11.6024

## Sheet: Fig.1c
Venus	DN-Runx2
0.962797	0.343934
1.03864	0.33631
0.934582	0.62127
1.07	0.350304

## Sheet: Fig.1d
Venus	DN-Runx2
1.08433	0.13207
0.922226	0.138723
0.998297	0.310646
1.0017	0.353909

## Sheet: Fig.1e
Venus	DN-Runx2
1.01799	0.602923
0.982325	0.586017
1.084	0.751715
0.922509	0.79709

## Sheet: Fig.1f
Venus	DN-Runx2
1.04914	0.44888
0.953161	0.531663
1.01049	0.539176
0.989614	0.528139

## Sheet: Fig.1g
WT control	WT Bmp2	KO control	KO Bmp2
0.973194	8.81849	0.302501	1.16094
1.19613	7.93603	0.526104	1.03327
0.859058	8.3693	0.874293	0.974317
0.992302	6.6408	0.387981	0.938345
1.0077	6.12153	1.61202	1.13731
1.68271	12.2656	0.370845	2.7944
0.317288		1.62915	1.51831

## Sheet: Fig.1h
WT control	WT Bmp2	KO control	KO Bmp2
0.999018	1.94693	0.258122	0.140833
0.905842	1.64927	0.0447321	0.498638
1.10503	2.71179	0.305937	0.253724
1.18803	3.32651	0.840776	0.894686
0.799169	3.07983	0.883615	0.806397
		0.712321	0.903649

## Sheet: Fig.1i
WT control	WT bmp2	WT DN-Runx2	WT DN-Runx2 bmp2	KO control	KO bmp2	KO DN-Runx2	KO DN-Runx2 bmp2
1.00906	3.27104	0.413042	1.89358	0.533143	1.41717	0.171786	0.500614
1.06327	3.91168	0.659981	1.93136	1.03839	1.42597	0.791811	0.372201
1.3575	3.03863	0.702388	1.87082	0.961612	1.0467	0.822927	0.317462
0.799895	2.93434	0.558227	1.68809	0.965564	1.14576	0.800292	0.296494
0.865043	3.85303	0.513512	1.97553	1.03444		0.373347	0.292233
0.898252	3.18036	0.405341				0.349636	0.332537
1.12497	3.72478	0.752299				0.388924	0.300701
0.980255	3.03322	0.959393
0.901764	2.72313	0.526911
0.809762		1.03544
0.868811		1.21227
1.32143		0.737409
1.01799		0.602923
0.982325		0.586017

## Sheet: Fig.1j
WT control	WT bmp2	WT DN-Runx2	WT DN-Runx2 bmp2	KO control	KO bmp2	KO DN-Runx2	KO DN-Runx2 bmp2
0.990661	7.30671	0.855555	2.4739	0.651475	6.5203	0.728773	1.87272
0.988813	7.9603	0.866955	2.33651	0.632508	6.385	0.914014	2.16253
1.02085	7.70378	0.863634	2.47256	0.679412	6.29194	0.771639	1.9212

[truncated: 6 more sheets: Fig.3a, Fig.3b, Fig.3c, Fig.3d, Fig.3f, Fig.5d]
