# Supplementary material for: Smoc1 and Smoc2 regulate bone formation as downstream molecules of Runx2
Source: Commun Biol. 2021 Oct 19;4:1199. doi: 10.1038/s42003-021-02717-7 (PMC8526618; doi:10.1038/s42003-021-02717-7)
Supplement: Supplementary file 5 — Supplementary Data 2 [file 42003_2021_2717_MOESM5_ESM.xls]

## Sheet: Diff_genes_heatmap_LB_Bmp2-LB_V
Differential gene expression in limb bud cells. Bmp2 vs Venus control
Regulation	Ensembl ID	log2 Fold Change	Adj.Pval	Symbol	Chr
Up	ENSMUSG00000027358	10.0226	0	Bmp2	2F2
Up	ENSMUSG00000060284	8.96423	1.57e-47	Sp7	15F3
Up	ENSMUSG00000027875	8.5562	3.19e-07	Hmgcs2	3F2.2
Up	ENSMUSG00000033316	8.07433	3.57e-19	Galnt9	5F
Up	ENSMUSG00000028766	7.60134	1.38e-39	Alpl	4D3
Up	ENSMUSG00000024868	7.06142	1.29e-84	Dkk1	19C1
Up	ENSMUSG00000055193	7.04786	0.000222	Klk15	7B3
Up	ENSMUSG00000057615	6.98237	9.24e-10	Ldoc1	XA6
Up	ENSMUSG00000060470	6.61173	0.000148	Adgrg3	8C5
Up	ENSMUSG00000023918	6.16529	0.00565	Adgrf4	17B3
Up	ENSMUSG00000015627	5.98093	0.01	Gata5	2H4
Up	ENSMUSG00000041559	5.7543	0	Fmod	10000
Up	ENSMUSG00000009394	5.63184	1.73e-49	Syn2	6000
Up	ENSMUSG00000029288	5.52612	0.0342	Ambn	50
Up	ENSMUSG00000035681	5.33588	0.0223	Kcnc2	10D2
Up	ENSMUSG00000061397	5.32885	0.0332	Krt79	15F2
Up	ENSMUSG00000040728	5.32873	0.0546	Esrp1	4A1
Up	LPPR5	5.32626	0.0467	NA	NANA
Up	ENSMUSG00000040569	5.30481	9.77e-85	Slc26a7	4A1
Up	ENSMUSG00000031965	5.2599	8.94e-82	Tbx20	9A4
Up	ENSMUSG00000028339	5.25345	5.99e-227	Col15a1	4B1
Up	ENSMUSG00000024512	5.23029	1.76e-16	Dynap	1800
Up	ENSMUSG00000047904	5.14952	0.000104	Sstr2	1100
Up	ENSMUSG00000045441	5.07349	2.22e-31	Gprin3	6B3
Up	ENSMUSG00000056270	5.0308	5.74e-141	Prr9	3F1
Up	ENSMUSG00000062563	4.97765	8.01e-14	Cys1	12A1.3
Up	ENSMUSG00000074483	4.83471	0.0201	Bglap	3F1
Up	ENSMUSG00000029306	4.81668	1.83e-09	Ibsp	500000
Up	ENSMUSG00000038276	4.79911	2.42e-16	Asic3	5A3
Up	ENSMUSG00000029819	4.77158	2.89e-24	Npy	6B2.3
Up	ENSMUSG00000041372	4.70188	5.84e-08	B4galnt3	6F1
Up	ENSMUSG00000070867	4.68923	3.67e-109	Trabd2b	4D1
Up	ENSMUSG00000042988	4.65429	4.33e-13	Notum	1100
Up	ENSMUSG00000040289	4.64924	1.46e-66	Hey1	3A1
Up	ENSMUSG00000042589	4.57954	8.3e-28	Cux2	5F
Up	ENSMUSG00000090061	4.53443	0.00397	Nwd2	5C3.1
Up	ENSMUSG00000069911	4.50586	3.45e-12	Fam196b	11A4
Up	ENSMUSG00000056222	4.4101	2.4e-27	Spock1	13B1
Up	ENSMUSG00000070369	4.40457	0.0673	Itgad	7F3
Up	ENSMUSG00000001510	4.37231	2.82e-34	Dlx3	11D
Up	BORG	4.33446	0.00877	NA	NANA
Up	ENSMUSG00000053101	4.33287	0.0334	Gpr141	13A2
Up	ENSMUSG00000032360	4.33244	0.0913	Hcrtr2	9D
Up	ENSMUSG00000054252	4.31391	3.66e-44	Fgfr3	5B2
Up	ENSMUSG00000047793	4.25787	6.72e-61	Sned1	1D
Up	ENSMUSG00000030075	4.17262	0.00976	Cntn3	6D3
Up	ENSMUSG00000045318	4.17056	0.0459	Adra2c	5B2
Up	ENSMUSG00000006948	4.1692	0.0321	Klk4	7B3
Up	ENSMUSG00000029831	4.141	0.0018	Npvf	6B2.3
Up	ENSMUSG00000041577	4.11674	5.82e-147	Prelp	10000
Up	ENSMUSG00000049404	4.10632	1.35e-34	Rarres1	30
Up	ENSMUSG00000022371	4.07314	1.55e-149	Col14a1	15D1
Up	ENSMUSG00000020469	4.05246	4.59e-09	Myl7	11A1
Up	ENSMUSG00000055561	3.98717	0.0033	Spink5	18B3
Up	ENSMUSG00000059049	3.96919	6.12e-06	Frem1	4C3
Up	ENSMUSG00000015829	3.96103	0.00494	Tnr	1H1
Up	ENSMUSG00000039518	3.95921	4.98e-47	Cdsn	17B1
Up	ENSMUSG00000055368	3.94015	0.000742	Slc6a2	8C5
Up	ENSMUSG00000024076	3.93994	5.58e-06	Vit	17000
Up	ENSMUSG00000046321	3.91341	6.31e-06	Hs3st2	7F2
Up	ENSMUSG00000049176	3.86703	3.9e-08	Frmpd4	XF5
Up	ENSMUSG00000011118	3.86377	7.77e-05	Panx3	9A4
Up	ENSMUSG00000019874	3.79089	1.49e-17	Fabp7	10B4
Up	ENSMUSG00000021313	3.76187	0.000206	Ryr2	13A1
Up	ENSMUSG00000020838	3.74702	1.81e-09	Slc6a4	11B5
Up	GUCY1A3	3.70688	1.55e-30	NA	NANA
Up	ENSMUSG00000026413	3.6938	4.3e-09	Pkp1	10000
Up	ENSMUSG00000027217	3.66251	2.16e-51	Tspan18	20
Up	ENSMUSG00000015396	3.66098	0.052	Cd83	13A4
Up	ENSMUSG00000031849	3.63401	2.83e-10	Comp	8B3.3
Up	ENSMUSG00000052026	3.60743	0.0631	Slc6a7	180
Up	ENSMUSG00000039954	3.60207	3.31e-27	Stk32a	18B3
Up	ENSMUSG00000048782	3.57046	0.000366	Insc	7F1
Up	ENSMUSG00000001985	3.56236	8.38e-38	Grik3	4D2.2
Up	ENSMUSG00000079018	3.55233	3.6e-139	Ly6c1	15D3
Up	ENSMUSG00000030109	3.53321	8.98e-23	Slc6a12	6F1
Up	ENSMUSG00000036856	3.52953	2.45e-48	Wnt4	4D3
Up	ENSMUSG00000046807	3.52346	2.74e-86	Lrrc75b	10C1
Up	ENSMUSG00000029765	3.51669	4.14e-71	Plxna4	6A3.3
Up	ENSMUSG00000015134	3.51568	6.42e-15	Aldh1a3	7C
Up	ENSMUSG00000067001	3.50557	0.00691	Serpinb7	1E2.1
Up	ENSMUSG00000026315	3.49778	2.02e-31	Serpinb8	1E2.1
Up	ENSMUSG00000039860	3.4779	0.0776	Srrm3	5G2
Up	ENSMUSG00000032532	3.46192	2.11e-07	Cck	9F4
Up	ENSMUSG00000029544	3.45608	0.0207	Cabp1	5F
Up	ENSMUSG00000023391	3.45244	1.83e-54	Dlx2	2C2
Up	ENSMUSG00000009633	3.45143	0.00964	G0s2	1H6
Up	ENSMUSG00000022584	3.44466	4.26e-37	Ly6c2	15D3
Up	ENSMUSG00000025213	3.443	2.19e-26	Kazald1	19C3
Up	ENSMUSG00000022096	3.43519	9.42e-34	Hr	14D2
Up	ENSMUSG00000004473	3.43061	3.11e-09	Clec11a	7B3
Up	ENSMUSG00000039579	3.41879	2.55e-41	Grin3a	4B1
Up	ENSMUSG00000036169	3.41163	2.71e-17	Sostdc1	12A3
Up	ENSMUSG00000036523	3.40478	3.03e-07	Greb1	12A1.1
Up	ENSMUSG00000027919	3.40175	0.00238	Lce1g	3F1
Up	ENSMUSG00000045875	3.37788	0.00134	Adra1a	14D1
Up	ENSMUSG00000055415	3.36529	2.36e-08	Atp10b	11A5
Up	ENSMUSG00000060402	3.35761	1.13e-07	Chst8	7B2
Up	ENSMUSG00000070469	3.35123	3.24e-11	Adamtsl3	7D3
Up	ENSMUSG00000069763	3.3491	3.77e-14	Tmem100	11C
Up	ENSMUSG00000037335	3.34578	4.67e-24	Hand1	11B1.3
Up	ENSMUSG00000023945	3.33607	2.06e-60	Slc5a7	17C
Up	ENSMUSG00000022296	3.31652	2.49e-49	Baalc	15B3.1
Up	ENSMUSG00000063415	3.3147	2.35e-162	Cyp26b1	6C3
Up	ENSMUSG00000020656	3.30884	8.49e-06	Grhl1	12A1.3
Up	ENSMUSG00000005474	3.28861	0.00611	Myl10	5G2
Up	ENSMUSG00000028864	3.26663	3.62e-65	Hgf	5A3
Up	ENSMUSG00000047894	3.26147	3.11e-08	Ang2	14C1
Up	ENSMUSG00000055235	3.25286	0.0191	Wdr86	5A3
Up	ENSMUSG00000014782	3.25161	5.16e-09	Plekhg4	8D3
Up	ENSMUSG00000003411	3.2393	2.53e-28	Rab3b	4C7
Up	ENSMUSG00000048616	3.2236	3.13e-50	Nog	11C
Up	ENSMUSG00000038370	3.22226	7.49e-87	Pcp4l1	1H3
Up	ENSMUSG00000032528	3.213	1.08e-05	Vipr1	9F4
Up	ENSMUSG00000074486	3.2117	0.0101	Bglap2	3F1
Up	ENSMUSG00000029755	3.20485	1.28e-15	Dlx5	6A1
Up	ENSMUSG00000010797	3.20434	2e-48	Wnt2	6A2
Up	ENSMUSG00000098557	3.19477	9.77e-118	Kctd12	14E2.3
Up	ENSMUSG00000000567	3.19302	4.14e-59	Sox9	1100
Up	6430573F11RIK	3.18707	2.48e-07	NA	NANA
Up	ENSMUSG00000022265	3.17064	8.69e-173	Ank	15B1
Up	ENSMUSG00000056271	3.16777	0.0392	Lman1l	9B
Up	ENSMUSG00000027401	3.13039	0.00159	Tgm3	2F1
Up	ENSMUSG00000053166	3.12627	0.000736	Cdh22	2H3
Up	ENSMUSG00000027335	3.10736	2.72e-61	Adra1d	2F1
Up	ENSMUSG00000095407	3.1029	4.66e-06	Tmem200c	17E1.2
Up	ENSMUSG00000019301	3.08427	0.0428	Hsd17b1	11D
Up	ENSMUSG00000005220	3.02514	0.0726	Corin	5C3.2
Up	ENSMUSG00000060509	3.02022	0.000552	Xcr1	9F4
Up	TUSC5	2.99044	0.0442	NA	NANA
Up	ENSMUSG00000109006	2.98517	0.0493	B230209E15Rik	7C
Up	ENSMUSG00000049112	2.97694	0.0295	Oxtr	6000
Up	ENSMUSG00000034226	2.97533	0.0292	Rhov	200000
Up	ENSMUSG00000039137	2.96775	2.91e-100	Whrn	4C1
Up	ENSMUSG00000064272	2.9593	0.0837	Gpbar1	1C3
Up	ENSMUSG00000022861	2.95376	5.87e-05	Dgkg	16B1
Up	ENSMUSG00000030849	2.92242	5.43e-68	Fgfr2	7F3
Up	ENSMUSG00000038738	2.91924	7.98e-06	Shank1	7B3
Up	ENSMUSG00000021613	2.91522	8.57e-19	Hapln1	13C3
Up	ENSMUSG00000032172	2.90447	4.93e-36	Olfm2	9A3
Up	ENSMUSG00000022586	2.90137	0.00417	Ly6i	15D3
Up	ENSMUSG00000030607	2.89657	2.16e-25	Acan	7D2
Up	ENSMUSG00000044737	2.89555	1.46e-10	Klk14	7B3
Up	ENSMUSG00000046167	2.88594	5.65e-67	Gldn	9A5.3
Up	EPB4.1L4B	2.87761	2.15e-19	NA	NANA
Up	ENSMUSG00000000440	2.85639	2.34e-27	Pparg	6000
Up	ENSMUSG00000024011	2.84729	0.00153	Pi16	17A3.3
Up	ENSMUSG00000049336	2.84502	2.26e-07	Tenm2	11A5
Up	ENSMUSG00000055095	2.8369	0.00159	Spink6	18B3
Up	ENSMUSG00000017607	2.83524	0.052	Tns4	11D
Up	ENSMUSG00000033227	2.82948	0.0825	Wnt6	1C4
Up	ENSMUSG00000020473	2.82674	6.51e-154	Aebp1	11A1
Up	ENSMUSG00000024798	2.82628	7.92e-21	Htr7	19C2
Up	ENSMUSG00000021943	2.81294	1.09e-07	Gdf10	14B
Up	ENSMUSG00000024500	2.80724	5.47e-05	Ppp2r2b	18B3
Up	ENSMUSG00000040649	2.80654	0.0209	Rimklb	6F1
Up	ENSMUSG00000041261	2.78957	1.74e-94	Car8	4A1
Up	ENSMUSG00000029005	2.78883	1.95e-23	Draxin	400
Up	ENSMUSG00000045930	2.78848	7.41e-42	Clec14a	12C1
Up	ENSMUSG00000057751	2.7762	4.92e-63	Megf6	400
Up	ENSMUSG00000027200	2.77367	8.1e-63	Sema6d	2F1
Up	ENSMUSG00000074785	2.7736	4.65e-28	Plxnc1	10C2
Up	ENSMUSG00000033717	2.7629	1.1e-29	Adra2a	19D2
Up	ENSMUSG00000053024	2.74459	0.0177	Cntn2	10000
Up	ENSMUSG00000038560	2.73816	1.63e-59	Sp6	11D
Up	ENSMUSG00000027796	2.7379	7.43e-39	Smad9	3C
Up	ENSMUSG00000009876	2.73026	1.7e-14	Cox4i2	2H1
Up	ENSMUSG00000032179	2.70994	8.9e-08	Bmp5	9D
Up	ENSMUSG00000074272	2.707	1.07e-05	Ceacam1	7A3
Up	ENSMUSG00000036295	2.69786	1.98e-25	Lrrn3	12B1
Up	ENSMUSG00000063430	2.6937	2.24e-07	Wscd2	5F
Up	ENSMUSG00000043673	2.68724	4.54e-07	Kcns3	12A1.1
Up	ENSMUSG00000036867	2.68372	4.14e-98	Smad6	9C
Up	ENSMUSG00000020682	2.666	3.32e-25	Mmp28	11C
Up	ENSMUSG00000020649	2.64668	2.89e-136	Rrm2	12A1.3
Up	ENSMUSG00000029361	2.63363	9.2e-06	Nos1	5F
Up	ENSMUSG00000026109	2.62602	1.46e-53	Tmeff2	1C1.1
Up	ENSMUSG00000024245	2.60694	4.44e-05	Tmem178	17000
Up	ENSMUSG00000038775	2.59667	7.85e-10	Vill	9F3
Up	ENSMUSG00000056296	2.58722	0.0121	Synpr	14A1
Up	ENSMUSG00000049691	2.58274	0.0337	Nkx3-2	5B3
Up	ENSMUSG00000031613	2.58207	1.99e-14	Hpgd	8B2
Up	ENSMUSG00000017002	2.57772	6.66e-08	Slpi	2H3
Up	ENSMUSG00000044976	2.57358	3.5e-12	Wdr72	9D
Up	ENSMUSG00000074736	2.57353	4.67e-16	Syndig1	2G3
Up	ENSMUSG00000002831	2.57302	1.27e-12	Plin4	17D
Up	ENSMUSG00000016179	2.57142	0.00212	Camk1g	1H6
Up	ENSMUSG00000048126	2.56976	3.82e-60	Col6a3	1D
Up	ENSMUSG00000037996	2.56938	0.000199	Slc24a2	4C4
Up	ENSMUSG00000006538	2.56519	0.0738	Ihh	1C4
Up	ENSMUSG00000037813	2.55786	2.04e-10	D630003M21Rik	2H1
Up	ENSMUSG00000035085	2.55175	2.59e-10	1700020L24Rik	11C
Up	ENSMUSG00000036334	2.54752	4.57e-105	Igsf10	3D
Up	ENSMUSG00000058400	2.54183	0.0411	Qrfpr	3B
Up	ENSMUSG00000050199	2.50878	8.52e-52	Lgr4	2000
Up	ENSMUSG00000060044	2.50532	6.52e-34	Tmem26	10B5.3
Up	ENSMUSG00000021379	2.49987	7.73e-41	Id4	13A5
Up	ENSMUSG00000055254	2.49753	2.82e-30	Ntrk2	13B1
Up	ENSMUSG00000070498	2.49534	0.0527	Tmem132b	5G1.1
Up	ENSMUSG00000054385	2.49451	0.0806	Ceacam2	7A3
Up	ENSMUSG00000045382	2.49034	0.000362	Cxcr4	1000
Up	ENSMUSG00000038167	2.48716	9.73e-08	Plekhg6	6F3
Up	ENSMUSG00000035270	2.47211	0.0208	Impg2	16C1.1
Up	ENSMUSG00000050069	2.47097	2.09e-41	Grem2	1H3
Up	ENSMUSG00000031785	2.47017	1.18e-25	Adgrg1	8C5
Up	ENSMUSG00000021319	2.46713	0.00012	Sfrp4	13A2
Up	ENSMUSG00000020218	2.4625	3.55e-18	Wif1	10D2
Up	ENSMUSG00000046623	2.46033	2.52e-09	Gjb4	4D2.2
Up	ENSMUSG00000021071	2.45096	2.05e-05	Trim9	12C2
Up	ENSMUSG00000026841	2.44979	1.35e-10	Fibcd1	2B
Up	ENSMUSG00000036131	2.44509	2.69e-08	Frmd7	XA5
Up	ENSMUSG00000031616	2.4436	1.03e-54	Ednra	8C1
Up	ENSMUSG00000041608	2.43878	0.00335	Entpd3	9F4
Up	ENSMUSG00000075602	2.43718	1.93e-94	Ly6a	15D3
Up	ENSMUSG00000038530	2.43047	1.45e-81	Rgs4	1H2.3
Up	ENSMUSG00000040797	2.41728	2.46e-12	Iqsec3	6F1
Up	ENSMUSG00000030022	2.39949	1.68e-52	Adamts9	6D1
Up	ENSMUSG00000026582	2.39002	7.85e-10	Sele	1H2.2
Up	ENSMUSG00000041617	2.37971	5.66e-11	Ccdc74a	16A3
Up	ENSMUSG00000023886	2.37049	5.51e-77	Smoc2	17A2
Up	ENSMUSG00000030364	2.36488	0.00308	Clec2h	6F3
Up	ENSMUSG00000035095	2.35701	2.3e-25	Fam167a	14D1
Up	ENSMUSG00000034739	2.35626	2.16e-10	Mfrp	9A5.1
Up	ENSMUSG00000079592	2.35626	2.16e-10	C1qtnf5	9A5.1
Up	ENSMUSG00000027220	2.3364	5.83e-41	Syt13	20
Up	ENSMUSG00000026483	2.3339	8.94e-64	Fam129a	1G1
Up	ENSMUSG00000053647	2.33302	6.31e-06	Gper1	5G2
Up	ENSMUSG00000074622	2.32498	7.63e-46	Mafb	2H2
Up	ENSMUSG00000097164	2.32481	1.89e-06	Cep83os	10C2
Up	ENSMUSG00000053168	2.32278	0.0143	9030619P08Rik	15D3
Up	ENSMUSG00000062380	2.31979	1.14e-70	Tubb3	80
Up	ENSMUSG00000032502	2.31863	1.15e-06	Stac	9F3
Up	ENSMUSG00000033491	2.30261	1.15e-40	Prss35	9E3.1
Up	ENSMUSG00000063297	2.30012	1.74e-09	Luzp2	7B5
Up	ENSMUSG00000021944	2.29868	3.06e-09	Gata4	14D1
Up	ENSMUSG00000062345	2.288	3e-30	Serpinb2	1E2.1
Up	ENSMUSG00000039462	2.28074	0.000273	Col10a1	10B1
Up	ENSMUSG00000087259	2.25874	0.000495	2610035D17Rik	1100
Up	ENSMUSG00000024747	2.25451	2.15e-19	Aldh1a7	19B
Up	ENSMUSG00000042453	2.25365	8.8e-18	Reln	5A3
Up	ENSMUSG00000043165	2.25297	6.14e-11	Lor	3F1
Up	ENSMUSG00000043587	2.25058	4.67e-64	Pxylp1	9E3.3
Up	ENSMUSG00000028909	2.24879	6.22e-32	Ptpru	4D2.3
Up	ENSMUSG00000032122	2.23342	7.12e-09	Slc37a2	9A4
Up	ENSMUSG00000001020	2.23012	5.53e-63	S100a4	3F1
Up	ENSMUSG00000020241	2.22401	3.32e-93	Col6a2	10C1
Up	ENSMUSG00000051920	2.21473	1.33e-40	Rspo2	15B3.2
Up	ENSMUSG00000021779	2.21204	7.88e-07	Thrb	14A2
Up	ENSMUSG00000036298	2.21162	2.54e-18	Slc2a13	15000
Up	ENSMUSG00000037621	2.20931	1.01e-64	Atoh8	6C1
Up	ENSMUSG00000049252	2.18027	0.0535	Lrp1b	2B
Up	ENSMUSG00000008489	2.17341	3.59e-16	Elavl2	4C5
Up	ENSMUSG00000051855	2.16995	1.61e-61	Mest	6A3.3
Up	ENSMUSG00000059479	2.16976	8.76e-05	B3gnt8	7A3
Up	ENSMUSG00000037754	2.15907	4.68e-05	Ppp1r16b	2H1
Up	ENSMUSG00000071001	2.15498	8.05e-05	Hrct1	4B1
Up	ENSMUSG00000028373	2.14944	2.92e-11	Astn2	4C1
Up	ENSMUSG00000041361	2.14787	0.000847	Myzap	9D
Up	ENSMUSG00000032500	2.11304	0.0414	Dclk3	9F3
Up	ENSMUSG00000043003	2.10298	9.44e-05	Rasef	4C3
Up	ENSMUSG00000058152	2.08844	1.95e-28	Chsy3	18D3
Up	ENSMUSG00000040310	2.0884	1.59e-15	Alx4	20
Up	ENSMUSG00000024053	2.08339	2.92e-27	Emilin2	17E1.3
Up	ENSMUSG00000087022	2.08301	0.0597	9130024F11Rik	1C1.3
Up	ENSMUSG00000029096	2.08138	6.84e-49	Htra3	5B3
Up	ENSMUSG00000031273	2.07625	3.22e-08	Col4a6	XF2
Up	ENSMUSG00000031451	2.06698	6.14e-62	Gas6	8A1.1
Up	ENSMUSG00000039114	2.05952	5.96e-25	Nrn1	13A3.3
Up	ENSMUSG00000031376	2.05681	0.0151	Atp2b3	XA7.3
Up	ENSMUSG00000033453	2.05119	0.00335	Adamts15	9A4
Up	ENSMUSG00000032131	2.04131	0.0731	Abcg4	9A5.2
Up	ENSMUSG00000038175	2.04027	2.58e-28	Mylip	13A5
Up	ENSMUSG00000060735	2.03568	0.0578	Rxfp3	15A1
Up	ENSMUSG00000021573	2.01533	0.0665	Tppp	13C1
Up	ENSMUSG00000024565	2.01496	3.81e-06	Sall3	18000
Up	ENSMUSG00000054568	2.01391	0.0854	Usp17la	7000
Up	ENSMUSG00000004371	2.00219	3.36e-14	Il11	7A1
Up	ENSMUSG00000041556	2.00084	1.26e-10	Fbxo2	400
Up	ENSMUSG00000020732	1.99898	2.41e-05	Rab37	1100
Up	ENSMUSG00000020140	1.99278	5.06e-05	Lgr5	10D2
Up	ENSMUSG00000001119	1.98868	5.92e-80	Col6a1	10C1
Up	ENSMUSG00000026725	1.98134	1.71e-36	Tnn	1H2.1
Up	ENSMUSG00000021846	1.97891	5.47e-10	Peli2	14C1
Up	ENSMUSG00000048521	1.9756	2.47e-16	Cxcr6	9F4
Up	ENSMUSG00000057719	1.97489	2.93e-12	Sh3rf2	18B3
Up	ENSMUSG00000026678	1.97212	6.61e-27	Rgs5	1H2.3
Up	ENSMUSG00000075033	1.96863	6.1e-14	Nxpe3	16C1.1
Up	ENSMUSG00000033022	1.95501	6.31e-26	Cdo1	18C
Up	ENSMUSG00000039109	1.9499	0.0605	F13a1	13A3.3
Up	ENSMUSG00000026147	1.94839	0.0257	Col9a1	1A5
Up	ENSMUSG00000031112	1.93841	6.2e-20	Stk26	XA5
Up	ENSMUSG00000026640	1.93506	1.78e-35	Plxna2	1H6
Up	ENSMUSG00000027849	1.92769	2.22e-13	Syt6	3F2.2
Up	ENSMUSG00000038665	1.92435	1.57e-07	Dgki	6B1
Up	ENSMUSG00000029570	1.92418	2.26e-07	Lfng	5G2
Up	ENSMUSG00000031654	1.92098	0.00935	Cbln1	8C3
Up	ENSMUSG00000034762	1.92051	7.67e-09	Glis1	4C7
Up	ENSMUSG00000040605	1.9168	3.82e-23	Bace2	16C4
Up	PTCHD2	1.91674	0.0867	NA	NANA
Up	ENSMUSG00000032289	1.90343	5.93e-12	Thsd4	9B
Up	ENSMUSG00000027368	1.90083	7.54e-06	Dusp2	2F1
Up	ENSMUSG00000028786	1.8966	0.00162	Tmem54	4D2.2
Up	ENSMUSG00000075297	1.89554	9.36e-06	H60b	10A3
Up	ENSMUSG00000030737	1.89141	0.0733	Slco2b1	70
Up	ENSMUSG00000038916	1.89009	0.0452	Soga3	10A4
Up	ENSMUSG00000015224	1.88492	0.0209	Cyp2j9	4C5
Up	ENSMUSG00000053846	1.88488	6.54e-37	Lipg	1800
Up	ENSMUSG00000027570	1.88474	8.34e-05	Col9a3	2H4
Up	ENSMUSG00000039476	1.87101	9.19e-58	Prrx2	2B
Up	ENSMUSG00000003153	1.86569	5e-51	Slc2a3	6F1
Up	ENSMUSG00000051726	1.86318	3.49e-13	Kcnf1	12A1.1
Up	ENSMUSG00000097622	1.8614	0.00138	A330033J07Rik	13A5
Up	ENSMUSG00000029167	1.86136	0.0288	Ppargc1a	5C1
Up	ENSMUSG00000052135	1.86124	0.032	Foxo6	4D2.1
Up	ENSMUSG00000101581	1.85804	2.41e-05	C430002N11Rik	9E3.3
Up	ENSMUSG00000064329	1.85525	0.0019	Scn1a	2C1.3
Up	ENSMUSG00000022180	1.8551	7.52e-25	Slc7a8	14C2
Up	ENSMUSG00000024921	1.84546	7.25e-43	Smarca2	19C1
Up	ENSMUSG00000022840	1.84515	1.41e-37	Adcy5	16B3
Up	ENSMUSG00000041842	1.84471	1.19e-21	Fhdc1	3F1
Up	ENSMUSG00000009378	1.84275	5.19e-05	Slc16a12	19C1
Up	ENSMUSG00000031661	1.83711	5.04e-25	Nkd1	8C3
Up	ENSMUSG00000036545	1.83377	5.43e-18	Adamts2	11B1.3
Up	ENSMUSG00000024065	1.83228	3.99e-47	Ehd3	1700
Up	ENSMUSG00000057715	1.83127	0.00682	A830018L16Rik	1A2
Up	ENSMUSG00000021732	1.82904	3.38e-19	Fgf10	13D2.3
Up	ENSMUSG00000030222	1.82682	1.34e-08	Rerg	6G1
Up	ENSMUSG00000020474	1.82671	1.47e-14	Polm	11A1
Up	ENSMUSG00000034379	1.82307	0.000527	Wdr5b	16B3
Up	ENSMUSG00000030116	1.82027	2.38e-45	Mfap5	6F1
Up	ENSMUSG00000092572	1.81852	0.00432	Serpinb10	1E2.1
Up	ENSMUSG00000044734	1.81691	1.06e-20	Serpinb1a	13A3.2
Up	ENSMUSG00000024112	1.81632	5.98e-34	Cacna1h	17A3.3
Up	ENSMUSG00000021469	1.81101	4.89e-49	Msx2	13B1
Up	ENSMUSG00000035493	1.80671	3.9e-69	Tgfbi	13B1
Up	ENSMUSG00000008658	1.79943	1.85e-09	Rbfox1	16A1
Up	ENSMUSG00000015354	1.79517	1.02e-45	Pcolce2	9E3.3
Up	WISP2	1.7946	9.58e-22	NA	NANA
Up	ENSMUSG00000030096	1.7938	8.76e-61	Slc6a6	6D1
Up	ENSMUSG00000022122	1.79371	0.0127	Ednrb	14E2.3
Up	ENSMUSG00000033063	1.79293	0.00713	Cntnap3	13B3
Up	ENSMUSG00000028572	1.79291	0.0938	Hook1	4C5
Up	ENSMUSG00000032719	1.79184	0.00539	Sbspon	1A3
Up	ENSMUSG00000086596	1.78449	0.0166	Susd5	9F3
Up	ENSMUSG00000027750	1.78297	7.9e-06	Postn	3C
Up	MSX1OS	1.78129	8.72e-05	NA	NANA
Up	ENSMUSG00000040447	1.77996	8.76e-06	Spns2	11B4
Up	ENSMUSG00000017493	1.77933	1.32e-48	Igfbp4	11D
Up	ENSMUSG00000018451	1.77836	4.16e-15	6330403K07Rik	11B4
Up	ENSMUSG00000045777	1.77673	1.94e-08	Ifitm10	7F5
Up	ENSMUSG00000016763	1.76695	3.67e-16	Scube1	150
Up	ENSMUSG00000050132	1.76689	0.00432	Sarm1	11B5
Up	ENSMUSG00000058624	1.76413	2.42e-34	Gda	19B
Up	ENSMUSG00000056476	1.74789	1.65e-14	Med12l	3D
Up	ENSMUSG00000042367	1.74215	3.08e-13	Gjb3	4D2.2
Up	ENSMUSG00000021728	1.74012	3.55e-27	Emb	13D2.3
Up	ENSMUSG00000054150	1.73495	9.01e-19	Syne3	12E
Up	ENSMUSG00000040260	1.73274	3.73e-36	Daam2	17C
Up	ENSMUSG00000040855	1.73078	0.0167	Reps2	XF4
Up	ENSMUSG00000004105	1.7201	1.3e-61	Angptl2	2B
Up	ENSMUSG00000031026	1.71954	2.05e-05	Trim66	7000
Up	ENSMUSG00000024008	1.7148	0.0681	Cpne5	17A3.3
Up	ENSMUSG00000030513	1.70514	4.45e-24	Pcsk6	7C
Up	ENSMUSG00000027347	1.70091	0.097	Rasgrp1	200000
Up	ENSMUSG00000027848	1.70041	1.59e-38	Olfml3	3F2.2
Up	ENSMUSG00000000359	1.69565	2.7e-05	Rem1	2H1
Up	ENSMUSG00000020644	1.69539	1.47e-21	Id2	12A1.3
Up	ENSMUSG00000005045	1.69106	0.00225	Chd5	400
Up	ENSMUSG00000058571	1.68724	2.94e-35	Gpc6	140000
Up	ENSMUSG00000015568	1.68553	1.87e-08	Lpl	8B3.3
Up	ENSMUSG00000020183	1.67923	5.09e-15	Cpm	10D2
Up	ENSMUSG00000025776	1.67408	8.18e-05	Crispld1	1A3
Up	ENSMUSG00000020805	1.67159	0.022	Slc13a5	11B4
Up	ENSMUSG00000093772	1.66363	0.0413	4931403E22Rik	19C1
Up	ENSMUSG00000079092	1.66243	0.0734	Prl2c2	13A1
Up	ENSMUSG00000021388	1.65501	2.32e-33	Aspn	13A5
Up	ENSMUSG00000035547	1.65435	4.69e-16	Capn5	70
Up	ENSMUSG00000043635	1.64124	1.28e-05	Adamts3	50
Up	ENSMUSG00000028755	1.64075	0.00795	Cda	4D3
Up	ENSMUSG00000048065	1.63827	0.0694	Cyb5r2	7000
Up	ENSMUSG00000074892	1.63826	0.0478	B3galt5	16C4
Up	ENSMUSG00000025783	1.63688	0.0122	4930412O13Rik	2A1
Up	ENSMUSG00000026979	1.63447	1.94e-06	Psd4	2A3
Up	ENSMUSG00000029638	1.63401	1.37e-10	Glcci1	6A1
Up	ENSMUSG00000034771	1.62965	3.68e-07	Tle2	10C1
Up	ENSMUSG00000021217	1.62854	4.6e-15	Tshz3	7B2
Up	ENSMUSG00000068794	1.62639	0.0454	Col28a1	6A1
Up	ENSMUSG00000028369	1.61226	7.8e-37	Svep1	4B3
Up	ENSMUSG00000035258	1.61096	2.47e-07	Abi3bp	16C1.1
Up	ENSMUSG00000038349	1.60401	5.07e-14	Plcl1	1C1.2
Up	ENSMUSG00000023336	1.60163	6.88e-06	Wfdc1	80
Up	ENSMUSG00000022309	1.60144	9.41e-14	Angpt1	15B3.1
Up	ENSMUSG00000021136	1.59516	0.000166	Smoc1	12D1
Up	PPAP2B	1.59111	3.16e-29	NA	NANA
Up	ENSMUSG00000004655	1.58931	5.78e-08	Aqp1	6B3
Up	ENSMUSG00000041482	1.58681	3.33e-29	Piezo2	180
Up	ENSMUSG00000033676	1.58147	1.8e-10	Gabrb3	7B5
Up	ENSMUSG00000063626	1.57997	1.27e-05	Unc5d	8A2
Up	ENSMUSG00000042745	1.57922	8.39e-36	Id1	2H1
Up	ENSMUSG00000025529	1.5765	0.00166	Zfp711	XE1
Up	ENSMUSG00000056380	1.57626	0.0672	Gpr50	XA7.3
Up	ENSMUSG00000032911	1.56725	3.44e-43	Cspg4	9B
Up	ENSMUSG00000036790	1.56695	1.57e-06	Slitrk2	XA7.1
Up	ENSMUSG00000022479	1.56273	1.08e-09	Vdr	15F1
Up	ENSMUSG00000001655	1.56264	3.14e-08	Hoxc13	15F3
Up	ENSMUSG00000056174	1.56153	8.15e-15	Col8a2	4D2.2
Up	ENSMUSG00000022676	1.55957	2e-29	Snai2	16A1
Up	ENSMUSG00000048450	1.55658	1.65e-06	Msx1	5B3
Up	ENSMUSG00000026303	1.55042	0.0354	Mlph	1D
Up	ENSMUSG00000045333	1.54861	9.54e-12	Zfp423	8C3
Up	ENSMUSG00000026828	1.54512	0.0104	Galnt5	2C1.1
Up	ENSMUSG00000040138	1.54205	0.0387	Ndp	XA1.2
Up	ENSMUSG00000049122	1.54088	9.15e-07	Frmd3	4C3
Up	ENSMUSG00000026580	1.54067	5.77e-14	Selp	1H2.2
Up	ENSMUSG00000033610	1.53948	7.51e-09	Pank1	19C1
Up	BC023829	1.53735	4.08e-30	NA	NANA
Up	ENSMUSG00000026672	1.53527	5.7e-17	Optn	2A1
Up	ENSMUSG00000039153	1.53381	4.53e-20	Runx2	17B3
Up	ENSMUSG00000037206	1.52729	6.16e-14	Islr	9B
Up	ENSMUSG00000035948	1.52617	0.000805	Acss3	10D1
Up	ENSMUSG00000047990	1.52447	0.00632	C2cd4a	9C
Up	ENSMUSG00000009092	1.52033	0.0626	Derl3	10C1
Up	ENSMUSG00000050010	1.51123	0.0403	Shisa3	5C3.1
Up	ENSMUSG00000024647	1.51117	0.0119	Cbln2	180000
Up	ENSMUSG00000102697	1.50656	0.00855	Pcdhac2	18B3
Up	ENSMUSG00000060548	1.50545	2.22e-06	Tnfrsf19	14D1
Up	ENSMUSG00000032492	1.49994	1.09e-18	Pth1r	9F2
Up	ENSMUSG00000028039	1.49977	1.65e-13	Efna3	3F1
Up	ENSMUSG00000052911	1.49553	3.74e-45	Lamb2	9F2
Up	ENSMUSG00000052133	1.49154	0.0578	Sema5b	16B3
Up	ENSMUSG00000022483	1.49137	1.27e-25	Col2a1	15F1
Up	ENSMUSG00000097788	1.48505	0.000758	Gm16596	12F1
Up	ENSMUSG00000021991	1.47749	0.00831	Cacna2d3	14A3
Up	ENSMUSG00000006014	1.47692	0.0043	Prg4	1G1
Up	ENSMUSG00000019256	1.47366	2.32e-18	Ahr	12A3
Up	ENSMUSG00000051977	1.47277	0.00381	Prdm9	17A2
Up	ENSMUSG00000023484	1.47209	0.00936	Prph	15F1
Up	ENSMUSG00000028528	1.4718	0.0615	Dnajc6	4C6
Up	ENSMUSG00000024232	1.47063	2.98e-25	Bambi	18A1
Up	ENSMUSG00000025921	1.47017	5.25e-21	Rdh10	1A3
Up	ENSMUSG00000029641	1.46412	1.16e-18	Rasl11a	5G3
Up	ENSMUSG00000020256	1.46371	2.82e-29	Aldh1l2	10C1
Up	ENSMUSG00000018909	1.46295	3.47e-17	Arrb1	70
Up	ENSMUSG00000031997	1.46284	0.00279	Trpc6	9A1
Up	ENSMUSG00000025475	1.4579	2.91e-14	Adgra1	7F4
Up	ENSMUSG00000025473	1.45731	6.22e-08	Adam8	7F4
Up	ENSMUSG00000045991	1.45583	0.00218	Onecut2	180
Up	ENSMUSG00000048582	1.44851	5.41e-08	Gja3	14C3
Up	ENSMUSG00000099881	1.44555	0.0031	2810013P06Rik	80
Up	ENSMUSG00000020475	1.44376	1.72e-18	Pgam2	11A1
Up	ENSMUSG00000022847	1.43628	0.0976	Thpo	16B1
Up	ENSMUSG00000002908	1.43252	1.53e-05	Kcnn1	8B3.3
Up	ENSMUSG00000026494	1.42903	3.55e-27	Kif26b	1H4
Up	ENSMUSG00000032489	1.42496	0.0135	Kif9	9F2
Up	ENSMUSG00000029816	1.4222	2.08e-19	Gpnmb	6B2.3
Up	ENSMUSG00000035864	1.42074	0.0419	Syt1	10D1
Up	ENSMUSG00000039057	1.41772	0.00172	Myo16	8A1.1
Up	ENSMUSG00000044217	1.41493	0.00044	Aqp5	15F1
Up	ENSMUSG00000045871	1.41471	1.32e-06	Slitrk6	14000
Up	ENSMUSG00000051048	1.41436	2.87e-20	P4ha3	700
Up	ENSMUSG00000006344	1.41222	0.0131	Ggt5	10C1
Up	ENSMUSG00000079105	1.40896	0.093	C7	15A1
Up	ENSMUSG00000078307	1.40894	2e-05	AI593442	9A5.3
Up	ENSMUSG00000038415	1.40862	0.0014	Foxq1	13A3.2
Up	ENSMUSG00000038331	1.40738	0.000675	Satb2	1C1.3
Up	ENSMUSG00000035279	1.40725	1.72e-25	Ssc5d	7A1
Up	ENSMUSG00000031822	1.40405	4.3e-16	Gse1	80
Up	ENSMUSG00000039529	1.39849	0.0613	Atp8b1	180
Up	ENSMUSG00000018604	1.38612	8.67e-14	Tbx3	5F
Up	ENSMUSG00000047907	1.37897	1.03e-15	Tshz2	2H3
Up	ENSMUSG00000016995	1.37594	2.58e-06	Matn4	2H3
Up	ENSMUSG00000053702	1.37467	0.00188	Nebl	2A3
Up	ENSMUSG00000037759	1.35844	0.083	Ptger2	14C1
Up	ENSMUSG00000026676	1.35716	2.64e-06	Ccdc3	2A1
Up	ENSMUSG00000021575	1.35702	2.94e-13	Ahrr	13C1
Up	ENSMUSG00000032177	1.35586	5.24e-14	Pde4a	9A3
Up	ENSMUSG00000040209	1.35363	2.54e-18	Zfp704	3A1
Up	ENSMUSG00000026273	1.35355	6.96e-12	Mterf4	1D
Up	ENSMUSG00000024502	1.35134	0.041	Jakmip2	18B3
Up	ENSMUSG00000031196	1.34565	0.0149	F8	XA7.3
Up	ENSMUSG00000034853	1.34462	5.93e-08	Acot11	4C7
Up	ENSMUSG00000036902	1.34392	1.48e-11	Neto2	8C3
Up	ENSMUSG00000046668	1.34137	6.8e-27	Cxxc5	18B2
Up	ENSMUSG00000023393	1.33501	0.0692	Slc17a9	2H4
Up	ENSMUSG00000051515	1.33361	2.33e-05	Fam181b	70
Up	ENSMUSG00000049791	1.33355	1.2e-21	Fzd4	7D3
Up	ENSMUSG00000031070	1.33307	7.11e-05	Mrgprf	7F5
Up	ENSMUSG00000046808	1.33303	6.72e-18	Atp10d	5C3.2
Up	ENSMUSG00000074178	1.33241	0.0493	Gm10638	8C3
Up	6330416G13RIK	1.3316	4.53e-08	NA	NANA
Up	ENSMUSG00000038205	1.32776	2.02e-16	Prkab2	3F2.2
Up	ENSMUSG00000026579	1.32716	1.79e-17	F5	1H2.2
Up	ENSMUSG00000030110	1.32248	6.94e-09	Ret	6F1
Up	ENSMUSG00000026589	1.31315	6.08e-05	Sec16b	1H1
Up	ENSMUSG00000055409	1.3124	0.0174	Nell1	7B4
Up	ENSMUSG00000086290	1.31089	8.59e-13	Snhg12	4D2.3
Up	ENSMUSG00000050541	1.30594	1.94e-05	Adra1b	11B1.1
Up	ENSMUSG00000078706	1.30159	0.00523	Gm53	11D
Up	ENSMUSG00000034871	1.30086	0.0221	Fam151a	4C7
Up	ENSMUSG00000002897	1.30068	1.61e-15	Il17ra	6F1
Up	ENSMUSG00000027068	1.30034	3.02e-14	Dhrs9	2C2
Up	ENSMUSG00000032332	1.29692	0.0539	Col12a1	90
Up	ENSMUSG00000058070	1.29504	6.23e-19	Eml1	12F1
Up	ENSMUSG00000027894	1.29106	9.83e-21	Slc6a17	3F2.3
Up	SQRDL	1.29088	2.71e-17	NA	NANA
Up	ENSMUSG00000014791	1.29087	0.0627	Elmo3	8D3
Up	ENSMUSG00000070644	1.28935	0.000914	Etnk2	10000
Up	ENSMUSG00000054863	1.289	1.54e-08	Fam19a5	15000
Up	ENSMUSG00000058297	1.28625	3.34e-08	Spock2	10B4
Up	ENSMUSG00000015619	1.28476	1.26e-22	Gata3	2A1
Up	ENSMUSG00000026259	1.28333	0.0193	Ngef	1D
Up	ENSMUSG00000025813	1.28178	7.07e-11	Homer2	7D3
Up	ENSMUSG00000047787	1.27936	0.0463	Flrt1	19A
Up	ENSMUSG00000021508	1.27779	8.74e-25	Cxcl14	13B1
Up	ENSMUSG00000020099	1.27752	2.67e-25	Unc5b	10B4
Up	ENSMUSG00000054409	1.27626	0.000641	Tmem74	15B3.2
Up	ENSMUSG00000028988	1.27495	2.99e-16	Ctnnbip1	400
Up	ENSMUSG00000033256	1.2749	3.59e-07	Shf	200000
Up	ENSMUSG00000071073	1.27159	0.000826	Lrrc73	17C
Up	ENSMUSG00000097352	1.26676	0.043	C920009B18Rik	10A3
Up	ENSMUSG00000034616	1.26336	2.57e-11	Ssh3	19A
Up	ENSMUSG00000023800	1.26305	8.83e-23	Tiam2	17A1
Up	ENSMUSG00000091387	1.26303	7.79e-13	Gcnt4	13D1
Up	ENSMUSG00000020895	1.26225	0.0231	Tmem107	11B3
Up	ENSMUSG00000061451	1.26157	8.31e-14	Tmem151a	19A
Up	ENSMUSG00000025742	1.26069	1.12e-19	Prps2	XF5
Up	ENSMUSG00000052512	1.25892	3.83e-14	Nav2	7B4
Up	ENSMUSG00000047557	1.25883	4.78e-20	Lxn	30
Up	ENSMUSG00000037465	1.25822	1.3e-07	Klf10	15B3.1
Up	ENSMUSG00000020598	1.25362	6.5e-08	Nrcam	12B2
Up	ENSMUSG00000063919	1.24676	0.0121	Srrm4	5F
Up	ENSMUSG00000057286	1.24632	0.0542	St6galnac2	1100
Up	ENSMUSG00000032796	1.24486	2.09e-22	Lama1	17E1.1
Up	ENSMUSG00000025701	1.24451	2.34e-12	Alox5	6000
Up	ENSMUSG00000035566	1.24278	5.6e-10	Pcdh17	14D3
Up	ENSMUSG00000040663	1.24017	9.38e-05	Clcf1	19A
Up	MICALCL	1.23712	0.0279	NA	NANA
Up	ENSMUSG00000034981	1.23704	3.23e-24	Parm1	500
Up	ENSMUSG00000029334	1.23602	2.47e-16	Prkg2	5000
Up	ENSMUSG00000037525	1.23479	0.025	Bcdin3d	15F1
Up	ENSMUSG00000005268	1.23358	6.37e-07	Prlr	15A1
Up	A230070E04RIK	1.22865	0.00198	NA	NANA
Up	ENSMUSG00000042500	1.22458	0.0454	Ago4	4D2.2
Up	ENSMUSG00000019775	1.22028	2.99e-07	Rgs17	10A1
Up	ENSMUSG00000022754	1.21935	7.11e-15	Tmem45a	16C1.1
Up	ENSMUSG00000026639	1.21774	0.0231	Lamb3	1H6
Up	ENSMUSG00000034957	1.21617	4.81e-07	Cebpa	7B2
Up	ENSMUSG00000058914	1.21275	1.33e-13	C1qtnf3	15A1
Up	ENSMUSG00000038580	1.21074	1.09e-06	Sct	7F5
Up	ENSMUSG00000048779	1.20733	3.01e-07	P2ry6	700
Up	ENSMUSG00000030306	1.19744	0.00213	Tmtc1	6G3
Up	ENSMUSG00000052981	1.1961	4.98e-07	Ube2ql1	13C1
Up	ENSMUSG00000004043	1.18918	9.5e-07	Stat5a	11D
Up	ENSMUSG00000025964	1.18735	3.21e-06	Adam23	1C2
Up	ENSMUSG00000021219	1.18619	8.92e-07	Rgs6	12D1
Up	ENSMUSG00000059857	1.18342	0.0159	Ntng1	3F3
Up	ENSMUSG00000069601	1.18131	3.67e-24	Ank3	10B5.3
Up	ENSMUSG00000036854	1.17875	2.55e-10	Hspb6	7B1
Up	ENSMUSG00000006958	1.17317	6.81e-07	Chrd	16B1
Up	ENSMUSG00000029705	1.16986	3.76e-28	Cux1	5G2
Up	ENSMUSG00000040146	1.1685	0.0647	Rgl3	9A3
Up	ENSMUSG00000028919	1.1682	2.48e-10	Arhgef19	4D3
Up	ENSMUSG00000029772	1.1645	1.26e-12	Ahcyl2	6A3.3
Up	ENSMUSG00000027820	1.16067	2e-07	Mme	30
Up	ENSMUSG00000034066	1.1567	4.52e-12	Farp2	1D
Up	ENSMUSG00000086593	1.15554	0.00907	Gm16548	1H2.2
Up	ENSMUSG00000035847	1.15544	1.28e-12	Ids	XA7.2
Up	ENSMUSG00000106344	1.1545	0.025	Mir1892	12C1
Up	ENSMUSG00000047842	1.15406	0.016	Diras2	13A5
Up	ENSMUSG00000037188	1.14799	0.00828	Grhl3	4D3
Up	ENSMUSG00000038172	1.14775	2.1e-18	Ttc39b	4C3
Up	ENSMUSG00000030616	1.14625	4.4e-12	Sytl2	70
Up	ENSMUSG00000030905	1.14567	2.35e-05	Crym	7F2
Up	ENSMUSG00000042793	1.14549	5.26e-08	Lgr6	10000
Up	ENSMUSG00000069305	1.14147	5.39e-05	Hist1h4n	13A3.1
Up	ENSMUSG00000063296	1.1402	0.000251	Tmem117	15000
Up	ENSMUSG00000049115	1.13983	0.00615	Agtr1a	13A3.2
Up	ENSMUSG00000022790	1.13939	0.000152	Igsf11	16B4
Up	ENSMUSG00000069306	1.13939	0.0177	Hist1h4m	13A3.1
Up	ENSMUSG00000006360	1.1362	0.000236	Crip1	12F1
Up	ENSMUSG00000022951	1.13163	8.93e-23	Rcan1	16C4
Up	ENSMUSG00000015053	1.12885	5.18e-12	Gata2	6D1
Up	ENSMUSG00000044646	1.12657	0.000997	Zbtb7c	18000
Up	ENSMUSG00000024713	1.12153	2.19e-09	Pcsk5	19B
Up	ENSMUSG00000020953	1.1215	1.21e-06	Coch	12B3
Up	ENSMUSG00000024620	1.12076	1.11e-21	Pdgfrb	180
Up	ENSMUSG00000000753	1.12058	5.85e-22	Serpinf1	11B5
Up	ENSMUSG00000042821	1.12	1.78e-16	Snai1	2H3
Up	ENSMUSG00000046743	1.11997	2.91e-10	Fat4	3B
Up	ENSMUSG00000024654	1.11861	4.86e-05	Asrgl1	19A
Up	ENSMUSG00000050761	1.11811	4.54e-06	Gp1bb	16A3
Up	ENSMUSG00000036339	1.11732	8.44e-10	Tmem260	14C1
Up	ENSMUSG00000043557	1.11372	2.05e-10	Mdga1	17A3.3
Up	ENSMUSG00000007655	1.11338	4e-23	Cav1	6A2
Up	ENSMUSG00000039105	1.1113	5.46e-25	Atp6v1g1	4C1
Up	ENSMUSG00000031665	1.11045	2.62e-09	Sall1	8C3
Up	ENSMUSG00000021091	1.10901	1.21e-05	Serpina3n	12E
Up	ENSMUSG00000039577	1.10885	0.00189	Nphp4	400
Up	ENSMUSG00000021318	1.1072	1.63e-12	Gli3	13A1
Up	ENSMUSG00000026313	1.10393	8.7e-09	Hdac4	1D
Up	ENSMUSG00000000416	1.10326	0.0251	Cttnbp2	6A2
Up	ENSMUSG00000025375	1.10019	0.0987	Aatk	1100
Up	ENSMUSG00000020251	1.09654	0.0385	Glt8d2	10C1
Up	ENSMUSG00000031075	1.09606	2.23e-12	Ano1	7F5
Up	ENSMUSG00000049690	1.0956	0.00454	Nckap5	1000
Up	ENSMUSG00000038296	1.09533	6.87e-12	Galnt18	7F1
Up	ENSMUSG00000024534	1.09515	0.000344	Sncaip	18D1
Up	ENSMUSG00000005338	1.09499	0.00959	Cadm3	1H3
Up	ENSMUSG00000034271	1.09313	1.29e-10	Jdp2	12D2
Up	ENSMUSG00000020427	1.09095	1.92e-14	Igfbp3	11A1
Up	ENSMUSG00000032348	1.08996	1.9e-08	Gsta4	90
Up	ENSMUSG00000022054	1.08853	3.65e-09	Nefm	14D1
Up	ENSMUSG00000023017	1.08766	0.00149	Asic1	15F1
Up	ENSMUSG00000022299	1.08303	8.16e-07	Slc25a32	15B3.1
Up	ENSMUSG00000039062	1.08209	8.75e-13	Anpep	7D2
Up	ENSMUSG00000074345	1.08128	0.0621	Tnfaip8l3	9A5.3
Up	ENSMUSG00000028108	1.08003	8.78e-18	Ecm1	3F2.1
Up	ENSMUSG00000034686	1.07943	0.000427	Prr7	13B1
Up	ENSMUSG00000040536	1.07479	0.0273	Necab1	4A2
Up	ENSMUSG00000027173	1.07472	1.76e-06	Depdc7	200
Up	ENSMUSG00000020186	1.07436	2.96e-14	Csrp2	10D1
Up	ENSMUSG00000040875	1.07338	0.0025	Osbpl10	9F3
Up	ENSMUSG00000049100	1.07309	9.22e-05	Pcdh10	3B
Up	ENSMUSG00000021994	1.07163	2.98e-12	Wnt5a	14A3
Up	ENSMUSG00000025150	1.06735	7.88e-08	Cbr2	1100
Up	ENSMUSG00000014846	1.06052	9.06e-09	Tppp3	8D3
Up	ENSMUSG00000038178	1.05549	6.26e-12	Slc43a2	11B5
Up	ENSMUSG00000022687	1.05318	9.42e-12	Boc	16B4
Up	ENSMUSG00000032010	1.05217	8.99e-05	Usp2	9A5.1
Up	ENSMUSG00000006464	1.0514	0.0273	Bbs1	19A
Up	ENSMUSG00000028634	1.05042	0.0856	Hivep3	4D2.1
Up	ENSMUSG00000040957	1.05021	0.000518	Cables1	18A1
Up	ENSMUSG00000024176	1.04855	0.0868	Sox8	17A3.3
Up	ENSMUSG00000072437	1.04845	0.000443	Nanos1	19D3
Up	ENSMUSG00000042363	1.04832	2.76e-14	Lgalsl	11A3.1
Up	ENSMUSG00000000093	1.04826	2.37e-05	Tbx2	11C
Up	ENSMUSG00000005360	1.04808	0.000507	Slc1a3	15A1
Up	ENSMUSG00000048988	1.0479	0.000336	Elfn1	5G2
Up	ENSMUSG00000054321	1.04281	0.00029	Taf4b	18A1
Up	ENSMUSG00000038463	1.03997	4.18e-11	Olfml2b	1H3
Up	ENSMUSG00000026430	1.03984	0.000141	Rassf5	10000
Up	ENSMUSG00000091811	1.03932	0.00446	Inafm1	7A2
Up	ENSMUSG00000021536	1.03683	4.08e-09	Adcy2	13B3
Up	ENSMUSG00000028545	1.03399	0.0141	Bend5	4D1
Up	ENSMUSG00000042190	1.03308	0.0164	Cmklr1	5F
Up	ENSMUSG00000062980	1.03266	1.04e-07	Cped1	6A3.1
Up	ENSMUSG00000097789	1.03184	1.99e-11	Gm2115	7D3
Up	ENSMUSG00000034758	1.03052	0.0675	Tle6	10C1
Up	ENSMUSG00000021950	1.02838	4.29e-15	Anxa8	14B
Up	ENSMUSG00000017446	1.02733	3.67e-10	C1qtnf1	1100
Up	ENSMUSG00000037653	1.02615	0.0189	Kctd8	5C3.1
Up	ENSMUSG00000042834	1.02586	6.11e-17	Nrep	18B1
Up	ENSMUSG00000102752	1.0228	0.0523	Gm7694	1H3
Up	NOV	1.02034	1.51e-07	NA	NANA
Up	ENSMUSG00000021214	1.01955	0.0596	Akr1c18	13A1
Up	ENSMUSG00000021765	1.01794	9.78e-13	Fst	13D2.2
Up	ENSMUSG00000024109	1.01481	0.0899	Nrxn1	1700000
Up	ENSMUSG00000026833	1.0105	9.79e-11	Olfm1	2A3
Up	ENSMUSG00000018263	1.00855	1.41e-06	Tbx5	5F
Up	ENSMUSG00000027954	1.00629	0.00198	Efna1	3F1
Up	ENSMUSG00000027559	1.00448	0.000464	Car3	3A1
Up	ENSMUSG00000021730	1.00416	8.62e-08	Hcn1	13D2.3
Up	ENSMUSG00000035441	1.00291	7.75e-15	Myo1d	11B5
Up	ENSMUSG00000029838	1.00264	0.0333	Ptn	6B1
Up	ENSMUSG00000038244	1.00228	1.5e-19	Mical2	7F1
Up	ENSMUSG00000019906	1.00125	0.00064	Lin7a	10D1
Up	ENSMUSG00000039670	1.0004	0.0681	Oxld1	1100
Up	ENSMUSG00000031465	1.00018	0.00117	Angpt2	8A1.3
Down	ENSMUSG00000026822	-10.4308	3.22e-22	Lcn2	2B
Down	ENSMUSG00000020826	-8.80559	7.09e-08	Nos2	11B5
Down	ENSMUSG00000029380	-8.63059	5.16e-15	Cxcl1	50
Down	ENSMUSG00000058427	-8.5591	2.98e-07	Cxcl2	50
Down	ENSMUSG00000032690	-7.96835	6.34e-06	Oas2	5F
Down	ENSMUSG00000038067	-7.88381	5.86e-06	Csf3	11D
Down	IRG1	-7.86851	6.4e-06	NA	NANA
Down	ENSMUSG00000034855	-7.85275	9.11e-34	Cxcl10	500
Down	ENSMUSG00000031722	-7.43172	9.34e-06	Hp	8D3
Down	ENSMUSG00000037921	-7.36609	5.88e-05	Ddx60	8B3.1
Down	ENSMUSG00000029371	-7.13548	6.34e-16	Cxcl5	50
Down	ENSMUSG00000040026	-7.07849	1.05e-104	Saa3	7B3
Down	ENSMUSG00000041062	-6.9777	0.000236	Mslnl	17A3.3
Down	ENSMUSG00000035000	-6.97415	0.000245	Dpp4	2C1.3
Down	ENSMUSG00000000386	-6.90558	0.000134	Mx1	16C4
Down	ENSMUSG00000026390	-6.78764	0.000102	Marco	1E2.3
Down	ENSMUSG00000054072	-6.72231	1.98e-15	Iigp1	18D3
Down	ENSMUSG00000012428	-6.65768	1.33e-56	Steap4	5A1
Down	ENSMUSG00000047180	-6.59252	1.45e-26	Neurl3	1B
Down	ENSMUSG00000034810	-6.53196	0.000186	Scn7a	2C1.3
Down	ENSMUSG00000070034	-6.37334	0.0024	Sp110	1C5
Down	ENSMUSG00000070473	-6.33795	1.92e-07	Cldn3	5G2
Down	ENSMUSG00000046178	-6.31804	0.00255	Nxph1	6A1
Down	ENSMUSG00000029561	-6.26154	1.01e-22	Oasl2	5F
Down	ENSMUSG00000045608	-6.26067	0.000563	Dbx2	15000
Down	ENSMUSG00000029417	-6.16662	1.64e-06	Cxcl9	500
Down	ENSMUSG00000060183	-6.11498	0.00111	Cxcl11	500
Down	ENSMUSG00000044162	-5.93595	4.66e-26	Tnip3	6C1
Down	ENSMUSG00000026166	-5.85736	1.16e-109	Ccl20	1C5
Down	ENSMUSG00000031089	-5.75034	0.0171	Slc6a14	XA2
Down	ENSMUSG00000020638	-5.69857	9.51e-29	Cmpk2	12A2
Down	ENSMUSG00000041827	-5.67283	6.67e-29	Oasl1	5F
Down	ENSMUSG00000078921	-5.64359	5.46e-22	Tgtp2	11B1.2
Down	ENSMUSG00000035042	-5.62249	5.06e-08	Ccl5	11C
Down	ENSMUSG00000074896	-5.61108	1.5e-47	Ifit3	19C1
Down	ENSMUSG00000038583	-5.60868	0.0197	Pln	10B3
Down	ENSMUSG00000027514	-5.51121	1.62e-17	Zbp1	2H3
Down	ENSMUSG00000036931	-5.50377	0.0051	Nfkbid	7B1
Down	ENSMUSG00000028037	-5.49814	2.36e-12	Ifi44	3H3
Down	ENSMUSG00000105504	-5.47927	4.61e-05	Gbp5	3H1
Down	ENSMUSG00000018916	-5.44639	0.0367	Csf2	11B1.3
Down	ENSMUSG00000027399	-5.44472	0.0301	Il1a	2F1
Down	ENSMUSG00000029379	-5.44264	1.8e-07	Cxcl3	50
Down	ENSMUSG00000062488	-5.41679	1.25e-34	Ifit3b	19C1
Down	ENSMUSG00000071552	-5.36448	0.0102	Tigit	16B4
Down	ENSMUSG00000073234	-5.35971	0.0354	Gm8773	5A1
Down	ENSMUSG00000072572	-5.35624	0.0272	Slc39a2	14C1
Down	ENSMUSG00000078922	-5.33372	6.42e-23	Tgtp1	11B1.2
Down	ENSMUSG00000034459	-5.3329	5.44e-69	Ifit1	19C1
Down	ENSMUSG00000073555	-5.28313	0.0112	Gm4951	18D3
Down	ENSMUSG00000028004	-5.26898	0.00705	Npy2r	3000
Down	ENSMUSG00000035692	-5.19464	5.4e-31	Isg15	400
Down	ENSMUSG00000030800	-5.17282	0.0382	Prss8	7F3
Down	ENSMUSG00000039013	-5.16474	0.0568	Siglecf	7B3
Down	ENSMUSG00000042717	-5.16135	0.0261	Ppp1r3a	6A1
Down	ENSMUSG00000033837	-5.08638	0.0152	Foxh1	15D3
Down	ENSMUSG00000042761	-5.07218	0.000327	Mrap2	9E3.1
Down	ENSMUSG00000030107	-5.05313	2.02e-21	Usp18	6F1
Down	ENSMUSG00000091649	-5.02167	0.037	Phf11b	14C3
Down	ENSMUSG00000049593	-5.01118	0.000118	Lce1h	3F1
Down	ENSMUSG00000068606	-4.9903	0.000419	Gm4841	18D3
Down	ENSMUSG00000030921	-4.98978	3.93e-10	Trim30a	7000
Down	ENSMUSG00000078853	-4.94239	1.77e-11	Igtp	11B1.3
Down	ENSMUSG00000045521	-4.93925	0.0878	Tssk2	16A3
Down	ENSMUSG00000032661	-4.93852	2.79e-05	Oas3	5F
Down	ENSMUSG00000027338	-4.92247	4.72e-51	Prnd	2F2
Down	ENSMUSG00000041620	-4.91241	0.0297	Mmp1b	9A1
Down	ENSMUSG00000105096	-4.78211	3.45e-07	Gbp10	500000
Down	ENSMUSG00000023341	-4.76776	1.1e-11	Mx2	16C4
Down	ENSMUSG00000063234	-4.72397	0.0344	Gpr84	15F3
Down	ENSMUSG00000038357	-4.72206	0.037	Camp	9F2
Down	ENSMUSG00000035131	-4.71995	0.0313	Brinp3	1F
Down	ENSMUSG00000033355	-4.70769	1.18e-31	Rtp4	16B1
Down	ENSMUSG00000068245	-4.68943	2.54e-08	Phf11d	14C3
Down	ENSMUSG00000031230	-4.67744	0.0349	Fgf16	XD
Down	ENSMUSG00000041012	-4.67455	0.000648	Cmtm8	9F3
Down	ENSMUSG00000104713	-4.64508	3.28e-06	Gbp6	500000
Down	ENSMUSG00000024164	-4.63441	1.75e-23	C3	17D
Down	ENSMUSG00000042677	-4.58982	1.13e-82	Zc3h12a	4D2.2
Down	ENSMUSG00000029659	-4.57715	1.18e-19	Medag	5G3
Down	ENSMUSG00000000982	-4.56285	0.0365	Ccl3	11C
Down	ENSMUSG00000037625	-4.56107	0.0467	Cldn11	3A3
Down	ENSMUSG00000028268	-4.51665	3.94e-11	Gbp3	3H1
Down	ENSMUSG00000020641	-4.43312	7.85e-09	Rsad2	12A2
Down	ENSMUSG00000052776	-4.42714	7.25e-18	Oas1a	5F
Down	ENSMUSG00000035356	-4.41007	3.51e-12	Nfkbiz	16C1.1
Down	ENSMUSG00000022157	-4.38132	2.69e-85	Mcpt8	14C3
Down	ENSMUSG00000093327	-4.35569	0.0846	Mir5107	180
Down	ENSMUSG00000045502	-4.3107	0.0683	Hcar2	5F
Down	ENSMUSG00000043613	-4.27346	4.98e-209	Mmp3	9A1
Down	ENSMUSG00000053835	-4.24595	0.0825	H2-T24	17B1
Down	ENSMUSG00000025498	-4.24224	5.02e-11	Irf7	7F5
Down	ENSMUSG00000033854	-4.24115	0.0646	Kcnk10	12E
Down	ENSMUSG00000048281	-4.24095	0.0811	Dleu7	14D1
Down	ENSMUSG00000067297	-4.1991	1.9e-12	Ifit1bl2	19C1
Down	ENSMUSG00000024027	-4.16621	0.0947	Glp1r	17A3.3
Down	ENSMUSG00000039997	-4.15365	1.7e-20	Ifi203	1H3
Down	PAPL	-4.13611	1.93e-07	NA	NANA
Down	ENSMUSG00000034422	-4.10889	1.46e-51	Parp14	16B3
Down	ENSMUSG00000040253	-4.09055	1.05e-23	Gbp7	3H1
Down	ENSMUSG00000025491	-4.05067	3.9e-51	Ifitm1	7F5
Down	ENSMUSG00000006930	-3.98682	1.05e-09	Hap1	11D
Down	ENSMUSG00000020902	-3.98628	1.41e-22	Ntn1	11B3
Down	ENSMUSG00000047501	-3.95639	2.46e-53	Cldn4	5G2
Down	ENSMUSG00000029298	-3.95515	2.57e-12	Gbp9	500000
Down	ENSMUSG00000051212	-3.94889	0.0903	Gpr183	1400000
Down	ENSMUSG00000054203	-3.92785	0.00457	Ifi205	1H3
Down	ENSMUSG00000040907	-3.90543	1.79e-06	Atp1a3	7A3
Down	ENSMUSG00000029925	-3.90006	0.0408	Tbxas1	6B1
Down	ENSMUSG00000057596	-3.83224	0.00706	Trim30d	7000
Down	ENSMUSG00000029304	-3.81516	2.91e-164	Spp1	500000
Down	ENSMUSG00000066861	-3.81205	6.4e-07	Oas1g	5F
Down	ENSMUSG00000000706	-3.77778	0.00064	Btn1a1	13A3.1
Down	ENSMUSG00000017737	-3.77194	1.73e-66	Mmp9	2H3
Down	ENSMUSG00000028270	-3.76976	3.2e-10	Gbp2	3H1
Down	ENSMUSG00000037820	-3.74535	7.78e-100	Tgm2	2H1
Down	ENSMUSG00000090272	-3.73531	5.49e-05	Mndal	1H3
Down	ENSMUSG00000068246	-3.73323	3.46e-16	Apol9b	150
Down	ENSMUSG00000063683	-3.7301	0.0298	Glyat	19A
Down	ENSMUSG00000023906	-3.72591	3.93e-05	Cldn6	17A3.3
Down	ENSMUSG00000075316	-3.72344	2.01e-07	Scn9a	2C1.3
Down	ENSMUSG00000016494	-3.70881	6.11e-31	Cd34	1H6
Down	ENSMUSG00000069874	-3.70029	1.15e-31	Irgm2	11B1.3
Down	ENSMUSG00000029605	-3.68058	0.000207	Oas1b	5F
Down	ENSMUSG00000043953	-3.67836	0.0556	Ccrl2	9F2
Down	ENSMUSG00000079363	-3.62548	3.65e-05	Gbp4	500000
Down	ENSMUSG00000098934	-3.62001	0.0152	Gm18853	7000
Down	GM17757	-3.62001	0.0152	NA	NANA
Down	ENSMUSG00000063260	-3.59493	0.00399	Syt10	15000
Down	ENSMUSG00000068289	-3.58016	0.000988	Cma2	14C3
Down	ENSMUSG00000003051	-3.56101	0.0724	Elf3	10000
Down	ENSMUSG00000022044	-3.54506	8.82e-24	Stmn4	14D1
Down	ENSMUSG00000045625	-3.50946	0.0705	Pigz	16B2
Down	ENSMUSG00000018459	-3.505	0.000368	Slc13a3	2H3
Down	ENSMUSG00000023078	-3.49787	0.0773	Cxcl13	5000
Down	ENSMUSG00000068122	-3.48536	9.66e-06	Agtr2	XA2
Down	ENSMUSG00000045868	-3.44384	1.55e-67	Gvin1	7000
Down	ENSMUSG00000078606	-3.44384	1.55e-67	Gm4070	7000
Down	ENSMUSG00000078920	-3.4349	5.93e-17	Ifi47	11B1.2
Down	ENSMUSG00000024365	-3.4294	0.034	Cyp21a1	17B1
Down	ENSMUSG00000044165	-3.42268	0.0273	Bcl2l15	3F2.2
Down	ENSMUSG00000026222	-3.41869	0.0209	Sp100	1C5
Down	ENSMUSG00000020327	-3.41834	0.0252	Fgf22	10C1
Down	ENSMUSG00000024235	-3.41717	1.78e-09	Map3k8	18A1
Down	ENSMUSG00000098871	-3.379	0.0724	Mir6381	3H1
Down	AI607873	-3.34169	5.87e-06	NA	NANA
Down	ENSMUSG00000032878	-3.32698	7.18e-12	Ccdc85a	11A3.3
Down	ENSMUSG00000040483	-3.31853	2.12e-20	Xaf1	11B4
Down	ENSMUSG00000027996	-3.29681	2.4e-94	Sfrp2	3000
Down	ENSMUSG00000016496	-3.25564	7.74e-05	Cd274	19C1
Down	ENSMUSG00000095649	-3.25395	1.19e-05	Gm8979	7000
Down	ENSMUSG00000001622	-3.24075	0.000152	Csn3	50
Down	ENSMUSG00000035385	-3.22582	7.62e-129	Ccl2	11C
Down	ENSMUSG00000004837	-3.19445	0.0432	Grap	11B2
Down	ENSMUSG00000039252	-3.16858	3.89e-06	Lgi2	5C1
Down	ENSMUSG00000021933	-3.16714	0.0326	Gucy1b2	14D1
Down	ENSMUSG00000049723	-3.16125	0.02	Mmp12	9A1
Down	ENSMUSG00000048004	-3.15728	0.000168	Tmem196	12F2
Down	ENSMUSG00000063354	-3.14695	0.000571	Slc39a4	15D3
Down	ENSMUSG00000108218	-3.14098	0.000101	Olfr1372-ps1	11B1.3
Down	ENSMUSG00000046718	-3.14014	4.45e-56	Bst2	8B3.3
Down	ENSMUSG00000075270	-3.13748	0.00331	Pde11a	2C3
Down	ENSMUSG00000057346	-3.12686	4.75e-18	Apol9a	15D3
Down	ENSMUSG00000047562	-3.12656	3.63e-51	Mmp10	9A1
Down	ENSMUSG00000029378	-3.11865	2.5e-07	Areg	50
Down	ENSMUSG00000071361	-3.09083	0.0121	Mcpt9	14C3
Down	ENSMUSG00000027913	-3.08904	0.00474	Crct1	3F1
Down	ENSMUSG00000019850	-3.08069	5.46e-72	Tnfaip3	10A3
Down	ENSMUSG00000038259	-3.07351	5.86e-05	Gdf5	2H1
Down	ENSMUSG00000020053	-3.05762	6.15e-28	Igf1	10C1
Down	C920025E04RIK	-3.03102	0.064	NA	NANA
Down	ENSMUSG00000032852	-3.02479	0.00241	Rspo4	2G3
Down	ENSMUSG00000030029	-3.02432	8.75e-77	Lrig1	6D2
Down	ENSMUSG00000023043	-3.0168	2.18e-24	Krt18	15F2
Down	ENSMUSG00000046879	-3.01482	6.69e-60	Irgm1	11B1.2
Down	ENSMUSG00000031994	-3.00552	1.19e-13	Adamts8	9A4
Down	ENSMUSG00000087461	-3.00467	0.0355	C230014O12Rik	2B
Down	ENSMUSG00000024479	-3.00463	0.0208	Mal2	15D1
Down	ENSMUSG00000090125	-2.99375	0.0159	Pou3f1	4D2.2
Down	ENSMUSG00000047735	-2.9871	1.55e-31	Samd9l	6A1
Down	ENSMUSG00000049382	-2.98703	8.31e-07	Krt8	15F2
Down	ENSMUSG00000112963	-2.98442	6.17e-11	Gm6093	13A3.3
Down	ENSMUSG00000059256	-2.97746	0.00544	Gzmd	14C3
Down	ENSMUSG00000069670	-2.97043	0.00138	Nkain2	10A4
Down	ENSMUSG00000049502	-2.96323	7.99e-39	Dtx3l	16B3
Down	ENSMUSG00000039982	-2.95331	1.33e-46	Dtx4	19A
Down	ENSMUSG00000017830	-2.95303	2.95e-05	Dhx58	11D
Down	ENSMUSG00000039431	-2.94944	1.43e-14	Mtmr7	8A4
Down	ENSMUSG00000039742	-2.9243	0.0224	Fam71f1	6A3.3
Down	ENSMUSG00000056144	-2.92113	5.44e-05	Trim34a	7000
Down	ENSMUSG00000002289	-2.91344	3.8e-44	Angptl4	17B1
Down	ENSMUSG00000015316	-2.85808	0.0931	Slamf1	1H3
Down	ENSMUSG00000026548	-2.85389	6.7e-05	Slamf9	1H3
Down	ENSMUSG00000054999	-2.85257	0.00224	Naaladl1	19A
Down	ENSMUSG00000037014	-2.84447	0.0333	Sstr4	2G3
Down	ENSMUSG00000063011	-2.81709	1.62e-05	Msln	17A3.3
Down	ENSMUSG00000033044	-2.8163	0.055	Dhrs7c	11B3
Down	ENSMUSG00000029372	-2.81458	4.99e-15	Ppbp	50
Down	ENSMUSG00000021367	-2.80837	1.98e-18	Edn1	13A4
Down	ENSMUSG00000032596	-2.80232	2.9e-11	Uba7	9F1
Down	ENSMUSG00000039321	-2.79556	0.0834	Uts2r	1100
Down	ENSMUSG00000095457	-2.77718	0.00604	Gm8989	7000
Down	ENSMUSG00000062342	-2.76324	0.0226	Serpinb9e	13A3.3
Down	ENSMUSG00000027456	-2.74516	0.000344	Sdcbp2	2G3
Down	ENSMUSG00000038521	-2.74044	1.46e-05	C1s1	6F2
Down	ENSMUSG00000021678	-2.73942	6.69e-10	F2rl1	13D1
Down	ENSMUSG00000028965	-2.72696	0.0819	Tnfrsf9	400
Down	ENSMUSG00000001348	-2.72401	4.19e-11	Acp5	9A3
Down	ENSMUSG00000079588	-2.72337	0.0594	Tmem182	1B
Down	ENSMUSG00000050370	-2.70921	1.35e-18	Ch25h	19C1
Down	ENSMUSG00000031952	-2.69994	0.00103	Chst5	80
Down	ENSMUSG00000032372	-2.6909	1.92e-17	Plscr2	9E3.3
Down	ENSMUSG00000031803	-2.68315	0.0705	B3gnt3	8B3.3
Down	ENSMUSG00000018920	-2.663	1.95e-18	Cxcl16	11B3
Down	ENSMUSG00000057058	-2.66257	0.0978	Skap1	11D
Down	ENSMUSG00000090215	-2.66232	0.00311	Trim34b	7000
Down	ENSMUSG00000033196	-2.65084	3.23e-13	Myh2	11B3
Down	ENSMUSG00000000732	-2.64604	0.00572	Icosl	10C1
Down	ENSMUSG00000020151	-2.64092	0.0528	Ptprr	10D2
Down	METTL20	-2.63176	1.89e-13	NA	NANA
Down	ENSMUSG00000031289	-2.61828	0.000327	Il13ra2	XF2
Down	ENSMUSG00000032561	-2.61428	2.42e-18	Acpp	9F1
Down	ENSMUSG00000039004	-2.60175	1.66e-09	Bmp6	13A3.3
Down	ENSMUSG00000079186	-2.58187	0.0231	Gzmc	14C3
Down	ENSMUSG00000022512	-2.57085	1.64e-11	Cldn1	16B2
Down	ENSMUSG00000020486	-2.56577	6.27e-07	2021-09-04	11C
Down	ENSMUSG00000022906	-2.56437	4.92e-27	Parp9	16B3
Down	ENSMUSG00000026896	-2.55856	3.6e-21	Ifih1	2C1.3
Down	ENSMUSG00000035775	-2.55508	2.16e-09	Krt20	11D
Down	ENSMUSG00000026308	-2.5453	5.53e-44	Klhl30	1D
Down	ENSMUSG00000029337	-2.54226	7.53e-11	Fgf5	5000
Down	ENSMUSG00000028989	-2.53467	9.14e-05	Angptl7	400
Down	ENSMUSG00000030790	-2.52904	5.13e-43	Adm	7000
Down	ENSMUSG00000017491	-2.51187	1.07e-16	Rarb	14A2
Down	ENSMUSG00000035208	-2.50783	0.0205	Slfn8	11C
Down	ENSMUSG00000041362	-2.4855	0.00666	Shtn1	19D3
Down	ENSMUSG00000048852	-2.47918	0.0102	Gm12185	11B1.2
Down	ENSMUSG00000063268	-2.47753	1.58e-15	Parp10	15D3
Down	ENSMUSG00000033220	-2.47336	0.0137	Rac2	150
Down	ENSMUSG00000020905	-2.47239	0.000303	Usp43	11B3
Down	ENSMUSG00000000290	-2.46375	0.0272	Itgb2	10C1
Down	ENSMUSG00000035373	-2.46365	2.3e-61	Ccl7	11C
Down	ENSMUSG00000078657	-2.45407	0.00156	Crnn	3F1
Down	ENSMUSG00000024451	-2.45377	1.48e-22	Arap3	18B3
Down	ENSMUSG00000044176	-2.44562	0.00704	Spink10	180
Down	ENSMUSG00000074227	-2.43818	2.43e-25	Spint2	7B1
Down	ENSMUSG00000039853	-2.43475	0.0602	Trim14	4B1
Down	ENSMUSG00000064246	-2.43401	8.69e-12	Chil1	10000
Down	ENSMUSG00000043102	-2.43299	0.0144	Qrfp	2B
Down	ENSMUSG00000026069	-2.43134	3.18e-44	Il1rl1	1B
Down	ENSMUSG00000002459	-2.42051	0.0165	Rgs20	1A1
Down	ENSMUSG00000019772	-2.41727	0.0779	Vip	10A1
Down	ENSMUSG00000055775	-2.41429	3.12e-83	Myh8	11B3
Down	ENSMUSG00000045932	-2.4113	1.33e-31	Ifit2	19C1
Down	ENSMUSG00000074874	-2.41007	0.00868	Ctla2b	13B2
Down	ENSMUSG00000031488	-2.40738	8.41e-18	Rab11fip1	8A2
Down	ENSMUSG00000030560	-2.40311	1.76e-63	Ctsc	7D3
Down	ENSMUSG00000032925	-2.40188	2.58e-06	Itgbl1	1400000
Down	ENSMUSG00000042129	-2.39908	4.55e-07	Rassf4	6000
Down	ENSMUSG00000082292	-2.38992	0.0691	Gm12250	11B1.3
Down	ENSMUSG00000001123	-2.37348	9.71e-34	Lgals9	11B5
Down	ENSMUSG00000073489	-2.37348	4.89e-17	Ifi204	1H3
Down	ENSMUSG00000029664	-2.35549	2.17e-11	Tfpi2	6A1
Down	ENSMUSG00000029826	-2.35169	3.03e-26	Zc3hav1	6B1
Down	ENSMUSG00000051279	-2.35056	8.2e-22	Gdf6	4A1
Down	ENSMUSG00000060176	-2.34925	0.0828	Kif27	13B1
Down	CCDC42B	-2.33572	0.0804	NA	NANA
Down	ENSMUSG00000029798	-2.33508	1.65e-08	Herc6	6B3
Down	ENSMUSG00000074071	-2.33362	3.08e-05	Fam169b	7C
Down	2010107G23RIK	-2.33058	0.00184	NA	NANA
Down	ENSMUSG00000051439	-2.32236	6.11e-05	Cd14	18B2
Down	ENSMUSG00000024338	-2.31563	1.51e-08	Psmb8	17B1
Down	ENSMUSG00000002228	-2.31267	1.9e-10	Ppm1j	3F2.2
Down	ENSMUSG00000031596	-2.31005	3.12e-22	Slc7a2	8A4
Down	ENSMUSG00000035561	-2.30341	1.06e-09	Aldh1b1	4B1
Down	ENSMUSG00000064325	-2.29184	5.84e-26	Hhip	8C1
Down	ENSMUSG00000029287	-2.28537	1.25e-15	Tgfbr3	500000
Down	C330013J21RIK	-2.28347	0.00195	NA	NANA
Down	ENSMUSG00000047844	-2.27973	0.00225	Bex4	XF1
Down	GM38426	-2.27607	0.037	NA	NANA
Down	ENSMUSG00000004872	-2.27479	0.0476	Pax3	1C4
Down	ENSMUSG00000086390	-2.27471	0.0258	1810019D21Rik	8D3
Down	ENSMUSG00000038507	-2.2682	9.12e-20	Parp12	6B1
Down	ENSMUSG00000004730	-2.25992	0.0144	Adgre1	17D
Down	ENSMUSG00000041886	-2.25768	5.3e-05	Macc1	12F2
Down	ENSMUSG00000079339	-2.24746	0.00521	Ifit1bl1	19C1
Down	ENSMUSG00000062309	-2.24561	0.044	Rpp25	9B
Down	ENSMUSG00000022548	-2.24294	0.000471	Apod	16B2
Down	ENSMUSG00000039934	-2.241	2.39e-15	Gsap	5A3
Down	ENSMUSG00000021702	-2.23389	8.36e-09	Thbs4	13C3
Down	ENSMUSG00000056328	-2.22846	9.62e-11	Myh1	11B3
Down	ENSMUSG00000046352	-2.22794	2.42e-15	Gjb2	14C3
Down	ENSMUSG00000025608	-2.22462	1.18e-05	Podxl	6A3.3
Down	ENSMUSG00000032420	-2.21001	3.85e-19	Nt5e	9E3.1
Down	ENSMUSG00000039116	-2.20964	4e-54	Adgrg6	10A2
Down	ENSMUSG00000020911	-2.20815	1.33e-40	Krt19	11D
Down	ENSMUSG00000031937	-2.2079	7.95e-06	Vstm5	9A2
Down	ENSMUSG00000066755	-2.20561	0.00432	Tnfsf18	1H2.1
Down	ENSMUSG00000020000	-2.20411	4.59e-60	Moxd1	10A4
Down	ENSMUSG00000027022	-2.19763	0.0509	Xirp2	2C1.3
Down	ENSMUSG00000038692	-2.19056	0.0759	Hoxb4	11D
Down	ENSMUSG00000022619	-2.17563	0.000609	Mapk8ip2	15000
Down	ENSMUSG00000097073	-2.17438	0.033	9430037G07Rik	9E3.1
Down	ENSMUSG00000040829	-2.16511	0.0178	Zmynd15	11B3
Down	ENSMUSG00000034394	-2.16152	2.2e-24	Lif	11A1
Down	H2-T9	-2.15074	4.15e-12	NA	NANA
Down	ENSMUSG00000056116	-2.14311	4.08e-12	H2-T22	17B1
Down	ENSMUSG00000046318	-2.13872	1.18e-31	Ccbe1	180
Down	ENSMUSG00000004885	-2.1317	7.59e-46	Crabp2	3F1
Down	ENSMUSG00000001827	-2.1277	0.0791	Folr1	700
Down	ENSMUSG00000061132	-2.12463	2.27e-05	Blnk	19C3
Down	ENSMUSG00000018500	-2.11327	4.59e-11	Adora2b	11B2
Down	ENSMUSG00000079012	-2.09713	0.0122	Serpina3m	12E
Down	ENSMUSG00000044393	-2.09242	3.49e-05	Dsg2	18A2
Down	ENSMUSG00000039616	-2.0914	1.39e-11	Mocos	18A2
Down	ENSMUSG00000017723	-2.0893	0.00967	Wfdc2	2H3
Down	ENSMUSG00000024066	-2.08439	6.89e-07	Xdh	1700
Down	ENSMUSG00000018008	-2.07337	0.0682	Cyth4	150
Down	ENSMUSG00000020901	-2.07144	1.3e-05	Pik3r5	11B3
Down	ENSMUSG00000027840	-2.06793	1.94e-12	Wnt2b	3F2.2
Down	ENSMUSG00000021720	-2.06271	0.00452	Rnf180	13D1
Down	ENSMUSG00000025993	-2.05588	9.26e-21	Slc40a1	1C1.1
Down	ENSMUSG00000052316	-2.04427	4.73e-48	Lrrc15	16B2
Down	ENSMUSG00000070780	-2.0349	0.000172	Rbm47	5C3.1
Down	ENSMUSG00000021125	-2.02851	0.00089	Arg2	12C3
Down	ENSMUSG00000024610	-2.02124	0.000377	Cd74	180
Down	ENSMUSG00000069892	-2.0204	5.31e-14	9930111J21Rik2	11B1.2
Down	ENSMUSG00000050558	-2.01881	0.00625	Prokr2	2F2
Down	ENSMUSG00000071637	-2.01406	3.75e-44	Cebpd	16A2
Down	ENSMUSG00000084128	-2.00678	1.71e-07	Esrp2	8D3
Down	ENSMUSG00000008575	-1.9931	1.73e-23	Nfib	4C3
Down	ENSMUSG00000003541	-1.98755	4.22e-61	Ier3	17B1
Down	ENSMUSG00000080645	-1.98396	0.00276	Mir1198	XA1.1
Down	MNDA	-1.98322	5.29e-08	NA	NANA
Down	ENSMUSG00000036466	-1.97977	7.01e-14	Megf11	9C
Down	ENSMUSG00000001507	-1.97888	3.81e-41	Itga3	11D
Down	ENSMUSG00000020950	-1.97475	0.00114	Foxg1	12B3
Down	ENSMUSG00000057003	-1.97183	3.54e-23	Myh4	11B3
Down	ENSMUSG00000070287	-1.97157	0.0387	Slc35g2	9E3.3
Down	ENSMUSG00000025069	-1.9674	0.00121	Gsto2	19D1
Down	ENSMUSG00000037348	-1.96132	7.2e-11	Paqr7	4D3
Down	ENSMUSG00000028128	-1.95819	8.12e-33	F3	3G1
Down	ENSMUSG00000000489	-1.95683	3.34e-06	Pdgfb	150
Down	ENSMUSG00000010529	-1.9554	0.0605	Gm266	12F1
Down	ENSMUSG00000036718	-1.95533	1.49e-36	Micall2	5G2
Down	ENSMUSG00000078153	-1.95187	7.51e-05	Psme2b	11B1.2
Down	ENSMUSG00000016024	-1.9426	0.00206	Lbp	2H1
Down	ENSMUSG00000021057	-1.9414	0.000153	Akap5	12C3
Down	ENSMUSG00000098470	-1.93762	0.011	C1rb	6F2
Down	ENSMUSG00000029082	-1.93484	0.000126	Bst1	5B3
Down	ENSMUSG00000047261	-1.93367	5.99e-46	Gap43	16B4
Down	ENSMUSG00000039131	-1.93284	0.000708	Gipc2	3H3
Down	ENSMUSG00000050071	-1.92803	1.45e-26	Bex1	XF1
Down	ENSMUSG00000033249	-1.92232	0.0278	Hsf4	8D3
Down	ENSMUSG00000030553	-1.92076	0.0896	Pgpep1l	7C
Down	ENSMUSG00000022156	-1.91865	5.7e-17	Gzme	14C3
Down	ENSMUSG00000026532	-1.91646	0.0896	Spta1	1H3
Down	ENSMUSG00000020057	-1.91396	1.08e-12	Dram1	10C1
Down	ENSMUSG00000017734	-1.91003	1.44e-24	Dbndd2	2H3
Down	ENSMUSG00000050397	-1.90984	0.00115	Foxl2	9E3.3
Down	ENSMUSG00000030966	-1.90409	3.69e-07	Trim21	7000
Down	ENSMUSG00000052688	-1.89564	0.0143	Rab7b	10000
Down	ENSMUSG00000089662	-1.89559	0.00139	Gm14057	2F1
Down	ENSMUSG00000090942	-1.89181	8.86e-05	F830016B08Rik	18D3
Down	ENSMUSG00000041696	-1.89055	0.000586	Rasl12	9C
Down	ENSMUSG00000017652	-1.88923	5.91e-14	Cd40	2H3
Down	5730559C18RIK	-1.88411	3.94e-16	NA	NANA
Down	ENSMUSG00000050578	-1.88168	6.61e-33	Mmp13	9A1
Down	ENSMUSG00000022144	-1.87693	2.1e-05	Gdnf	15A1
Down	ENSMUSG00000032092	-1.87602	3.46e-07	Mpzl2	9A5.2
Down	ENSMUSG00000033998	-1.87541	4.11e-13	Kcnk1	800
Down	ENSMUSG00000044117	-1.8751	0.0172	2900011O08Rik	16A1
Down	ENSMUSG00000021182	-1.87498	0.000338	Ccdc88c	12E
Down	ENSMUSG00000022018	-1.86715	0.00566	Rgcc	14D3
Down	ENSMUSG00000027208	-1.86476	5.11e-26	Fgf7	2F1
Down	ENSMUSG00000035107	-1.86088	5.77e-38	Dcbld2	16C1.2
Down	ENSMUSG00000035283	-1.84869	0.00521	Adrb1	19D2
Down	ENSMUSG00000038151	-1.84866	1.83e-11	Prdm1	10B2
Down	ENSMUSG00000045776	-1.84863	0.000349	Lrtm1	14A3
Down	ENSMUSG00000035314	-1.84667	3.54e-44	Gdpd5	70
Down	ENSMUSG00000061762	-1.83085	0.0285	Tac1	6A1
Down	ENSMUSG00000079491	-1.82895	1.41e-16	H2-T10	17B1
Down	ENSMUSG00000020357	-1.8218	5.05e-23	Flt4	11B1.2
Down	ENSMUSG00000049307	-1.82007	0.000356	Fut4	9A2
Down	ENSMUSG00000016386	-1.81622	3.09e-05	Mpped2	2000
Down	ENSMUSG00000047281	-1.81566	8.07e-21	Sfn	4D2.3
Down	ENSMUSG00000002325	-1.81247	4.15e-20	Irf9	14C3
Down	ENSMUSG00000006386	-1.80775	1.55e-06	Tek	4C5
Down	ENSMUSG00000003617	-1.80382	4.59e-11	Cp	3A2
Down	ENSMUSG00000032369	-1.79895	1.83e-22	Plscr1	9E3.3
Down	ENSMUSG00000035745	-1.79738	4.3e-07	Grin3b	10C1
Down	LINCENC1	-1.79538	0.046	NA	NANA
Down	ENSMUSG00000069170	-1.79262	0.0741	Adgrv1	13C3
Down	ENSMUSG00000020154	-1.78199	7.63e-15	Ptprb	10D2
Down	ENSMUSG00000026104	-1.77996	9.5e-05	Stat1	1C1.1
Down	ENSMUSG00000040033	-1.77643	7.45e-20	Stat2	10D3
Down	ENSMUSG00000071192	-1.77588	0.0166	Wfikkn1	17A3.3
Down	ENSMUSG00000056643	-1.77486	0.00659	Chst13	6D1
Down	ENSMUSG00000022865	-1.76405	2.69e-12	Cxadr	16C3.1
Down	ENSMUSG00000026447	-1.75879	0.0621	Pik3c2b	10000
Down	ENSMUSG00000029121	-1.75604	1.93e-19	Crmp1	5B3
Down	ENSMUSG00000032232	-1.75525	8.43e-52	Cgnl1	9D
Down	ENSMUSG00000024481	-1.75508	0.0248	Lvrn	18C
Down	ENSMUSG00000024910	-1.75475	0.0174	Ctsw	19A
Down	ENSMUSG00000017978	-1.7459	0.0131	Cadps2	6A3.1
Down	ENSMUSG00000024211	-1.745	0.0937	Grm8	6A3.2
Down	ENSMUSG00000074923	-1.74185	0.0124	Pak6	200000
Down	ENSMUSG00000020684	-1.74034	4.29e-12	Rasl10b	11C
Down	ENSMUSG00000070509	-1.73767	3.27e-14	Rgma	7D1
Down	ENSMUSG00000025105	-1.73662	0.000431	Bnc1	7D3
Down	ENSMUSG00000060131	-1.73295	0.00565	Atp8b4	2F1
Down	ENSMUSG00000069893	-1.73254	1.02e-17	9930111J21Rik1	11B1.2
Down	ENSMUSG00000045319	-1.73212	0.00201	Proser2	2A1
Down	ENSMUSG00000030862	-1.73129	7.18e-05	Cpxm2	7F3
Down	ENSMUSG00000001247	-1.72889	7.87e-09	Lsr	7B1
Down	ENSMUSG00000029553	-1.72521	0.0403	Tfec	6A2
Down	ENSMUSG00000047591	-1.71643	0.0446	Mafa	15D3
Down	ENSMUSG00000021025	-1.71208	6.81e-31	Nfkbia	12C1
Down	ENSMUSG00000007122	-1.71163	0.000276	Casq1	1H3
Down	ENSMUSG00000032456	-1.71129	0.0259	Nmnat3	9E3.3
Down	ENSMUSG00000052430	-1.71001	2.36e-15	Bmpr1b	3H1
Down	ENSMUSG00000038267	-1.71	2.05e-08	Slc22a23	13A3.3
Down	ENSMUSG00000038963	-1.70897	1.05e-23	Slco4a1	2H4
Down	ENSMUSG00000052854	-1.70859	1.1e-32	Nrk	XF1
Down	ENSMUSG00000032281	-1.70694	0.000183	Acsbg1	9A5.3
Down	ENSMUSG00000053475	-1.70663	4.36e-07	Tnfaip6	2C1.1
Down	ENSMUSG00000040296	-1.70529	1.33e-17	Ddx58	4A5
Down	ENSMUSG00000023039	-1.70003	3.47e-12	Krt7	15F2
Down	ENSMUSG00000039236	-1.7	0.00435	Isg20	7D2
Down	ENSMUSG00000020262	-1.69951	9.58e-22	Adarb1	10C1
Down	ENSMUSG00000025746	-1.69556	1.41e-05	Il6	5B1
Down	ENSMUSG00000028487	-1.69324	2.37e-14	Bnc2	4C4
Down	ENSMUSG00000055137	-1.68993	0.0521	Sugct	13A2
Down	ENSMUSG00000022514	-1.68824	5e-21	Il1rap	16B2
Down	ENSMUSG00000050957	-1.68795	0.0106	Insl6	19C1
Down	ENSMUSG00000001864	-1.68326	2.4e-36	Aif1l	2B
Down	ENSMUSG00000069516	-1.6823	0.000214	Lyz2	10D2
Down	ENSMUSG00000001493	-1.68001	1.73e-07	Meox1	11D
Down	ENSMUSG00000058163	-1.67928	0.0374	Gm5431	11B1.2
Down	ENSMUSG00000037995	-1.67591	4.71e-11	Igsf9	1H3
Down	ENSMUSG00000002847	-1.66737	4.55e-08	Pla1a	16B4
Down	ENSMUSG00000034336	-1.66389	0.0039	Ina	19C3
Down	ENSMUSG00000034209	-1.6612	0.0395	Rasl10a	11A1
Down	ENSMUSG00000037705	-1.65485	0.0073	Tecta	9A5.1
Down	ENSMUSG00000030351	-1.65303	4.28e-10	Tspan11	6F3
Down	ENSMUSG00000056870	-1.65148	8.87e-26	Gulp1	1C1.1
Down	ENSMUSG00000026068	-1.65127	4.64e-13	Il18rap	1B
Down	ENSMUSG00000085566	-1.65005	3.19e-05	A730017L22Rik	2F1
Down	ENSMUSG00000020623	-1.64815	0.00126	Map2k6	110
Down	ENSMUSG00000046733	-1.64591	1.06e-27	Gprc5a	6G1
Down	HMGA2-PS1	-1.64582	1.51e-08	NA	NANA
Down	PVRL2	-1.6428	1.12e-37	NA	NANA
Down	ENSMUSG00000060519	-1.63982	1.1e-15	Tor3a	1G3
Down	ENSMUSG00000020407	-1.63056	0.0315	Upp1	11A1
Down	ENSMUSG00000039347	-1.62166	5.09e-07	Atp6v0e2	6B2.3
Down	ENSMUSG00000029093	-1.6208	1.21e-37	Sorcs2	5B3
Down	ENSMUSG00000040502	-1.6119	5.17e-05	2021-03-09	10D3
Down	ENSMUSG00000001166	-1.6068	0.0352	Oas1c	5F
Down	ENSMUSG00000074971	-1.60537	3.5e-19	Fibin	2000
Down	ENSMUSG00000039031	-1.59826	9.21e-09	Arhgap18	10A4
Down	ENSMUSG00000038594	-1.59744	4.45e-05	Cep85l	10B3
Down	ENSMUSG00000042895	-1.59414	0.0562	Abra	15B3.1
Down	ENSMUSG00000024578	-1.59185	0.0987	Il17b	180
Down	ENSMUSG00000051537	-1.58592	0.00406	Gm5124	XA2
Down	ENSMUSG00000021130	-1.58454	5.86e-05	Galnt16	12C3
Down	ENSMUSG00000047143	-1.58192	0.000801	Dmrta2	4C7
Down	ENSMUSG00000058420	-1.58155	8.59e-06	Syt17	7F1
Down	ENSMUSG00000025927	-1.57925	0.0252	Tfap2b	1A3
Down	ENSMUSG00000030996	-1.57662	2.18e-05	Art1	700
Down	ENSMUSG00000050092	-1.57645	1.27e-07	Sprr2b	3F1
Down	ENSMUSG00000042331	-1.57625	7.02e-38	Specc1	11B2
Down	ENSMUSG00000097252	-1.57245	0.000197	Gm6634	300
Down	ENSMUSG00000085236	-1.57049	0.0878	2610206C17Rik	7D3
Down	ENSMUSG00000028645	-1.56895	1.14e-44	Slc2a1	4D2.1
Down	ENSMUSG00000025081	-1.56874	0.024	Tdrd1	19D2
Down	ENSMUSG00000027962	-1.56601	8.09e-24	Vcam1	3G1
Down	ENSMUSG00000012519	-1.56593	4.21e-09	Mlkl	80
Down	ENSMUSG00000037370	-1.56259	1.18e-10	Enpp1	10A4
Down	ENSMUSG00000027457	-1.56218	0.0817	Snph	2G3
Down	ENSMUSG00000025348	-1.55747	1.58e-20	Itga7	10D3
Down	ENSMUSG00000052921	-1.55422	0.077	Arhgef15	11B3
Down	ENSMUSG00000022321	-1.55376	2.54e-11	Cdh10	15A2
Down	ENSMUSG00000022895	-1.55373	4.01e-31	Ets2	16C4
Down	ENSMUSG00000031762	-1.55259	6.56e-29	Mt2	8C5
Down	ENSMUSG00000045790	-1.55119	0.000909	Ccdc149	5C1
Down	ENSMUSG00000032718	-1.54979	0.000988	Mansc1	6G1
Down	ENSMUSG00000044707	-1.5493	0.00674	Ccnjl	11B1.1
Down	ENSMUSG00000054728	-1.54794	0.00729	Phactr1	13A4
Down	ENSMUSG00000092545	-1.5477	0.023	Gm20319	16B2
Down	ENSMUSG00000029084	-1.54727	0.00476	Cd38	5B3
Down	ENSMUSG00000032000	-1.54287	2.89e-11	Birc3	9A1
Down	ENSMUSG00000049630	-1.54088	0.000128	C1ql3	2A1
Down	ENSMUSG00000039891	-1.54077	0.00012	Txlnb	10A3
Down	ENSMUSG00000027580	-1.53912	1.01e-17	Helz2	2H4
Down	ENSMUSG00000048120	-1.52265	0.0208	Entpd1	19C3
Down	ENSMUSG00000026628	-1.52234	7.67e-07	Atf3	1H6
Down	ENSMUSG00000042195	-1.52145	0.0156	Slc35f2	9A5.3
Down	ENSMUSG00000051022	-1.51892	1.5e-12	Hs3st1	5B3
Down	ENSMUSG00000033170	-1.5147	7.49e-16	Card10	150
Down	ENSMUSG00000031825	-1.50882	2.79e-21	Crispld2	80
Down	ENSMUSG00000027078	-1.50214	5.68e-12	Ube2l6	2D
Down	ENSMUSG00000052713	-1.49591	8.86e-15	Zfp608	18D3
Down	ENSMUSG00000053093	-1.49486	2.51e-32	Myh7	14C3
Down	ENSMUSG00000057329	-1.49248	4.42e-09	Bcl2	1E2.1
Down	ENSMUSG00000050556	-1.4895	0.00532	Kcnb1	2H3
Down	ENSMUSG00000020806	-1.4894	7.77e-09	Rhbdf2	1100
Down	ENSMUSG00000068748	-1.4859	6.17e-07	Ptprz1	6A3.1
Down	ENSMUSG00000038879	-1.48499	0.0196	Nipal2	15B3.1
Down	ENSMUSG00000004558	-1.4845	1.48e-12	Ndrg2	14C1
Down	ENSMUSG00000022425	-1.47979	5.41e-06	Enpp2	15D1
Down	ENSMUSG00000053175	-1.4765	4.71e-13	Bcl3	7A3
Down	ENSMUSG00000025854	-1.47512	1.7e-20	Fam20c	5G2
Down	ENSMUSG00000044258	-1.47026	1.39e-05	Ctla2a	13B2
Down	ENSMUSG00000024014	-1.46935	2.57e-15	Pim1	17A3.3
Down	ENSMUSG00000048826	-1.46379	0.00414	Dact2	17A2
Down	ENSMUSG00000034947	-1.4541	0.000126	Tmem106a	11D
Down	ENSMUSG00000049580	-1.45256	3.61e-28	Tsku	70
Down	ENSMUSG00000040752	-1.45195	2.52e-15	Myh6	14C3
Down	ENSMUSG00000007207	-1.44943	4.14e-06	Stx1a	5G2
Down	ENSMUSG00000063972	-1.44378	0.00877	Nr6a1	2B
Down	ENSMUSG00000020701	-1.44261	0.000188	Tmem132e	11C
Down	ENSMUSG00000020077	-1.43778	0.00452	Srgn	10B4
Down	ENSMUSG00000051397	-1.43695	0.0238	Tacstd2	6C1
Down	ENSMUSG00000046711	-1.43694	3.29e-27	Hmga1	17A3.3
Down	HMGA1-RS1	-1.43516	6.42e-28	NA	NANA
Down	ENSMUSG00000028883	-1.43405	1.52e-17	Sema3a	5A1
Down	ENSMUSG00000113275	-1.4321	0.077	Tubb2a-ps2	12A1.1
Down	ENSMUSG00000042349	-1.42953	8.62e-13	Ikbke	10000
Down	ENSMUSG00000036863	-1.42892	2.14e-12	Syde2	3H2
Down	ENSMUSG00000098754	-1.42632	2.07e-16	Prn	2F2
Down	ENSMUSG00000017167	-1.42555	0.0137	Cntnap1	11D
Down	ENSMUSG00000055926	-1.42517	0.0109	Gm14137	200000
Down	ENSMUSG00000030340	-1.42311	0.0523	Scnn1a	6F3
Down	ENSMUSG00000011382	-1.42214	0.0387	Dhdh	7B3
Down	ENSMUSG00000034898	-1.41933	0.0218	Filip1	90
Down	ENSMUSG00000024331	-1.41533	1.67e-09	Dsc2	18A2
Down	ENSMUSG00000024737	-1.41366	0.000657	Slc15a3	19A
Down	ENSMUSG00000010358	-1.41335	7.41e-08	Ifi35	11D
Down	ENSMUSG00000044938	-1.41204	0.0184	Klhl31	9D
Down	ENSMUSG00000027692	-1.40772	1.26e-13	Tnik	3A3
Down	ENSMUSG00000090698	-1.40599	0.0205	Apold1	6G1
Down	ENSMUSG00000037762	-1.4047	0.0909	Slc16a9	10B5.3
Down	ENSMUSG00000097652	-1.4013	8.61e-06	Mhrt	14C3
Down	ENSMUSG00000056498	-1.39983	6.5e-07	Tmem154	3F1
Down	ENSMUSG00000028655	-1.39418	3.52e-06	Mfsd2a	4D2.2
Down	ENSMUSG00000021701	-1.39317	5.5e-25	Plk2	13D2.1
Down	ENSMUSG00000027562	-1.38798	0.00175	Car2	3A1
Down	ENSMUSG00000009772	-1.38727	1.85e-09	Nuak2	10000
Down	ENSMUSG00000027611	-1.38725	1.83e-09	Procr	2H1
Down	ENSMUSG00000049709	-1.38597	0.0997	Nlrp10	7000
Down	ENSMUSG00000026946	-1.38553	0.0148	Nmi	2C1.1
Down	SDPR	-1.38213	4.9e-30	NA	NANA
Down	ENSMUSG00000029223	-1.3819	2.47e-17	Uchl1	5C3.1
Down	ENSMUSG00000022996	-1.37963	0.0337	Wnt10b	15F1
Down	ENSMUSG00000051335	-1.37945	5.46e-12	Gfod1	13A4
Down	ENSMUSG00000043999	-1.37885	0.0356	Gpr75	11A4
Down	ENSMUSG00000079414	-1.37819	0.098	Gm11110	17D
Down	ENSMUSG00000025610	-1.37709	0.0172	Map3k7cl	16C3.3
Down	ENSMUSG00000046402	-1.37199	1.14e-12	Rbp1	9E3.3
Down	ENSMUSG00000028163	-1.37088	1.74e-16	Nfkb1	3G3
Down	ENSMUSG00000056917	-1.36904	5.3e-16	Sipa1	19A
Down	ENSMUSG00000029804	-1.36845	3.47e-17	Herc3	6B3
Down	ENSMUSG00000026535	-1.3671	1.85e-06	Ifi202b	1H3
Down	ENSMUSG00000039701	-1.36688	4.25e-13	Usp53	3G1
Down	ENSMUSG00000044026	-1.36391	0.00496	Slc35g1	19C3
Down	ENSMUSG00000042812	-1.36378	4.56e-05	Foxf1	80
Down	ENSMUSG00000061232	-1.3593	7.89e-17	H2-K1	17B1
Down	ENSMUSG00000034435	-1.35796	0.0756	Tmem30b	12C3
Down	ENSMUSG00000022415	-1.35586	0.00169	Syngr1	150
Down	ENSMUSG00000037440	-1.35501	5.33e-05	Vnn1	10A4
Down	ENSMUSG00000062393	-1.3547	5.32e-08	Dgkk	XA1.1
Down	FAM134B	-1.35386	5.76e-07	NA	NANA
Down	ENSMUSG00000046598	-1.35078	2.21e-09	Bdh1	16B2
Down	ENSMUSG00000005950	-1.3503	0.000132	P2rx5	11B4
Down	ENSMUSG00000044317	-1.35015	0.0881	Gpr4	7A3
Down	ENSMUSG00000063018	-1.34723	0.000256	2010204K13Rik	XA1.1
Down	ENSMUSG00000037580	-1.34619	0.00114	Gch1	14C1
Down	ENSMUSG00000070639	-1.34188	1.03e-05	Lrrc8b	500000
Down	ENSMUSG00000091549	-1.34177	1.75e-10	Gm6548	17000
Down	ENSMUSG00000039316	-1.33889	9.01e-19	Rftn1	17C
Down	ENSMUSG00000021684	-1.33655	0.00206	Pde8b	13D1
Down	ENSMUSG00000075307	-1.33654	1.22e-10	Klhl41	2C2
Down	ENSMUSG00000041481	-1.33539	2.55e-28	Serpina3g	12E
Down	ENSMUSG00000032327	-1.33094	0.0294	Stra6	9B
Down	ENSMUSG00000019278	-1.32939	1.7e-10	Dpep1	80
Down	ENSMUSG00000004891	-1.32738	4.18e-26	Nes	3F1
Down	ENSMUSG00000002980	-1.32398	3.32e-06	Bcam	7A3
Down	ENSMUSG00000031557	-1.3237	6.07e-17	Plekha2	8A2
Down	ENSMUSG00000020333	-1.32346	0.0536	Acsl6	11B1.3
Down	ENSMUSG00000022330	-1.32198	0.0375	Osr2	15B3.1
Down	ENSMUSG00000061186	-1.3219	2.03e-05	Sfmbt2	2A1
Down	ENSMUSG00000025068	-1.3211	8.81e-20	Gsto1	19D1
Down	ENSMUSG00000027463	-1.31695	0.0564	Slc52a3	2G3
Down	ENSMUSG00000034330	-1.31635	2.21e-05	Plcg2	80
Down	ENSMUSG00000027995	-1.31539	0.000627	Tlr2	3000
Down	ENSMUSG00000033361	-1.3152	0.00455	Prrg3	XA7.3
Down	ENSMUSG00000074151	-1.3149	0.0179	Nlrc5	8C5
Down	ENSMUSG00000061436	-1.31282	2.16e-09	Hipk2	6B1
Down	ENSMUSG00000036136	-1.31218	0.0769	Fam110c	12A2
Down	ENSMUSG00000026271	-1.31075	0.0348	Gpr35	1D
Down	ENSMUSG00000075012	-1.30896	3.13e-08	Fjx1	200
Down	ENSMUSG00000004698	-1.30722	1.76e-09	Hdac9	12A3
Down	ENSMUSG00000041607	-1.30422	0.00126	Mbp	18000
Down	ENSMUSG00000048218	-1.30212	0.000501	Amigo2	15F1
Down	ENSMUSG00000032462	-1.29635	1.41e-10	Pik3cb	9E3.3
Down	ENSMUSG00000022488	-1.29577	0.0859	Nckap1l	15F3
Down	ENSMUSG00000026885	-1.29574	3.83e-05	Ttll11	2B
Down	ENSMUSG00000040511	-1.29566	7.62e-23	Pvr	7A3
Down	ENSMUSG00000017724	-1.29526	3.52e-13	Etv4	11D
Down	ENSMUSG00000070858	-1.29476	0.00227	Gm1673	5B2
Down	ENSMUSG00000033538	-1.29192	4.45e-05	Casp4	9A1
Down	ENSMUSG00000044647	-1.28755	0.0889	Csrnp3	2C1.3
Down	ENSMUSG00000054404	-1.28603	0.00265	Slfn5	11C
Down	ENSMUSG00000069135	-1.28213	1.25e-07	Fgfr1op	17A1
Down	ENSMUSG00000024846	-1.28112	0.0548	Cst6	19A
Down	ENSMUSG00000031290	-1.27889	9.16e-10	Lrch2	XF2
Down	ENSMUSG00000026638	-1.2755	0.0784	Irf6	1H6
Down	ENSMUSG00000035929	-1.27549	3.46e-08	H2-Q4	17B1
Down	ENSMUSG00000027508	-1.27475	1.38e-05	Pag1	3A1
Down	ENSMUSG00000026255	-1.27386	0.023	Efhd1	1C5
Down	ENSMUSG00000032549	-1.27333	0.0859	Rab6b	9F1
Down	ENSMUSG00000024529	-1.27084	1.29e-37	Lox	18D1
Down	ENSMUSG00000056749	-1.26897	1.52e-17	Nfil3	13B1
Down	ENSMUSG00000022037	-1.26632	4.21e-11	Clu	14D1
Down	ENSMUSG00000049422	-1.26462	0.00412	Chchd10	10C1
Down	ENSMUSG00000028444	-1.26165	1.86e-05	Cntfr	4A5
Down	ENSMUSG00000053007	-1.25945	0.0041	Creb5	6B3
Down	ENSMUSG00000062591	-1.25694	3.34e-06	Tubb4a	17D
Down	ENSMUSG00000044250	-1.25628	0.026	Pced1b	15F1
Down	ENSMUSG00000020303	-1.25474	4.01e-06	Stc2	11A4
Down	ENSMUSG00000040584	-1.25462	3.4e-06	Abcb1a	5A1
Down	ENSMUSG00000013584	-1.24991	1.89e-18	Aldh1a2	9D
Down	ENSMUSG00000033066	-1.24517	4.63e-08	Gas7	11B3
Down	ENSMUSG00000061878	-1.24435	2.52e-10	Sphk1	1100
Down	ENSMUSG00000003452	-1.24071	0.00767	Bicd1	6G3
Down	ENSMUSG00000002227	-1.24053	1.33e-13	Mov10	3F2.2
Down	ENSMUSG00000053897	-1.23941	3.69e-05	Slc39a8	3G3
Down	ENSMUSG00000028751	-1.23831	0.0134	Pla2g2e	4D3
Down	ENSMUSG00000032511	-1.23824	0.0851	Scn5a	9F3
Down	ENSMUSG00000031561	-1.23782	8.86e-20	Tenm3	8B1.2
Down	ENSMUSG00000043415	-1.23368	6.42e-06	Otud1	2A3
Down	ENSMUSG00000035105	-1.23368	1.87e-20	Egln3	12C1
Down	ENSMUSG00000031995	-1.23115	2.83e-08	St14	9A4
Down	ENSMUSG00000025324	-1.23101	0.00143	Atp10a	7B5
Down	ENSMUSG00000032261	-1.22763	5.81e-08	Sh3bgrl2	900
Down	ENSMUSG00000019929	-1.22698	1.86e-07	Dcn	10C3
Down	ENSMUSG00000039470	-1.22568	3.34e-08	Zdhhc2	8A4
Down	AGPAT9	-1.22449	0.0777	NA	NANA
Down	ENSMUSG00000001027	-1.22242	0.00338	Scn4a	110
Down	ENSMUSG00000032101	-1.22147	0.0355	Ddx25	9A4
Down	ENSMUSG00000043099	-1.21944	4.12e-13	Hic1	11B5
Down	ENSMUSG00000079428	-1.21822	2.01e-08	Tceal7	XF1
Down	ENSMUSG00000029095	-1.21682	0.0925	Ablim2	5B3
Down	ENSMUSG00000002384	-1.21317	0.00109	Bmp8b	4D2.2
Down	ENSMUSG00000025650	-1.21257	0.00852	Col7a1	9F2
Down	ENSMUSG00000021591	-1.2124	1.37e-14	Glrx	13C1
Down	ENSMUSG00000054679	-1.21236	0.0251	Srsf12	4A5
Down	ENSMUSG00000028164	-1.20893	2.59e-05	Manba	3G3
Down	ENSMUSG00000042379	-1.20877	0.074	Esm1	13D2.2
Down	ENSMUSG00000024130	-1.20827	7.23e-17	Abca3	17A3.3
Down	ENSMUSG00000002944	-1.20678	0.00107	Cd36	5A3
Down	ENSMUSG00000037254	-1.20374	0.0167	Itih2	2A1
Down	ENSMUSG00000046314	-1.19973	0.000141	Stxbp6	12B3
Down	ENSMUSG00000031586	-1.19741	4.99e-11	Rbpms	8A4
Down	ENSMUSG00000018774	-1.19697	0.000606	Cd68	11B3
Down	ENSMUSG00000040717	-1.19571	2.62e-07	Il17rd	14A3
Down	ENSMUSG00000033965	-1.19309	2.06e-16	Slc16a2	XD
Down	ENSMUSG00000025492	-1.19239	1.1e-19	Ifitm3	7F5
Down	ENSMUSG00000036533	-1.18925	7.59e-20	Cdc42ep3	17000
Down	ENSMUSG00000040552	-1.18919	0.0733	C3ar1	6F2
Down	ENSMUSG00000035277	-1.18876	0.0124	Arx	XC3
Down	ENSMUSG00000071540	-1.18858	0.000467	3425401B19Rik	14B
Down	ENSMUSG00000020865	-1.18429	0.00153	Abcc3	11D
Down	ENSMUSG00000025161	-1.18363	7.28e-25	Slc16a3	1100
Down	ENSMUSG00000026343	-1.18345	0.0512	Gpr39	1E2.3
Down	ENSMUSG00000038515	-1.18305	0.0535	Grtp1	8A1.1
Down	ENSMUSG00000062794	-1.18061	0.00157	Zfp599	9A3
Down	ENSMUSG00000055172	-1.18013	0.00313	C1ra	6F2
Down	ENSMUSG00000046329	-1.17894	2.42e-07	Slc25a23	17D
Down	ENSMUSG00000053137	-1.17758	0.00559	Mapk11	15000
Down	ENSMUSG00000022500	-1.17697	8.72e-24	Litaf	16A1
Down	ENSMUSG00000024471	-1.17658	0.000917	Myot	18B3
Down	ENSMUSG00000042256	-1.16937	0.00402	Ptchd4	17B3
Down	ENSMUSG00000054034	-1.16744	0.00299	Tceal5	XF1
Down	ENSMUSG00000021822	-1.16705	1.06e-20	Plau	14A3
Down	ENSMUSG00000027931	-1.16685	0.00628	Npr1	3F1
Down	ENSMUSG00000061666	-1.16458	1.36e-10	Gdpd1	11C
Down	ENSMUSG00000031880	-1.16294	8.96e-05	Rrad	8D3
Down	ENSMUSG00000053799	-1.16255	0.000457	Exoc6	19C2
Down	ENSMUSG00000024079	-1.16123	8.92e-12	Eif2ak2	17000
Down	ENSMUSG00000092274	-1.16048	0.000667	Neat1	19A
Down	ENSMUSG00000073557	-1.15851	0.000118	Ppp1r12b	10000
Down	ENSMUSG00000040183	-1.1576	3.84e-07	Ankrd6	4A5
Down	ENSMUSG00000029377	-1.15241	1.39e-08	Ereg	50
Down	ENSMUSG00000026088	-1.15046	0.000533	Mitd1	1B
Down	ENSMUSG00000024990	-1.14691	0.0413	Rbp4	19C2
Down	ENSMUSG00000021070	-1.14682	0.0984	Bdkrb2	12E
Down	ENSMUSG00000038732	-1.14666	0.000712	Mboat1	13A3.2
Down	ENSMUSG00000030600	-1.14608	0.00265	Lrfn1	7B1
Down	ENSMUSG00000048387	-1.14494	6.92e-05	Osr1	12A1.1
Down	ENSMUSG00000050931	-1.14452	2.11e-13	Sgms2	3G3
Down	ENSMUSG00000022099	-1.14398	0.0374	Dmtn	14D2
Down	ENSMUSG00000021990	-1.14344	9.53e-06	Spata13	14D1
Down	ENSMUSG00000072949	-1.1434	8.5e-05	Acot1	12D1
Down	ENSMUSG00000052415	-1.14313	0.00147	Tchh	3F2.1
Down	ENSMUSG00000082286	-1.14303	0.000187	Pisd-ps1	11A1
Down	ENSMUSG00000038843	-1.14301	0.045	Gcnt1	19B
Down	ENSMUSG00000019732	-1.13957	0.0946	Calr3	8B3.3
Down	ENSMUSG00000022076	-1.13671	0.0134	Klhl1	14E2.1
Down	ENSMUSG00000025902	-1.13428	0.0923	Sox17	1A1
Down	ENSMUSG00000021256	-1.13067	6.21e-11	Vash1	12D2
Down	ENSMUSG00000030170	-1.12936	0.028	Wnt5b	6F1
Down	ENSMUSG00000032648	-1.128	4.96e-08	Pygm	19A
Down	ENSMUSG00000020227	-1.12794	6.76e-06	Irak3	10D2
Down	ENSMUSG00000031765	-1.12674	8.12e-13	Mt1	8C5
Down	ENSMUSG00000078566	-1.12578	6.44e-18	Bnip3	7F4
Down	ENSMUSG00000056501	-1.12531	1.54e-07	Cebpb	2H3
Down	ENSMUSG00000052396	-1.12511	3.84e-08	Mogat2	70
Down	ENSMUSG00000072941	-1.12443	1.03e-05	Sod3	5C1
Down	ENSMUSG00000033882	-1.11958	0.0047	Rbm46	3000
Down	ENSMUSG00000028494	-1.1189	1.89e-23	Plin2	4C4
Down	ENSMUSG00000035964	-1.11715	0.00335	Tmem59l	8B3.3
Down	ENSMUSG00000000142	-1.11705	4.36e-05	Axin2	110
Down	ENSMUSG00000028599	-1.11652	5.79e-07	Tnfrsf1b	40
Down	ENSMUSG00000025172	-1.11599	0.00313	Ankrd2	19C3
Down	ENSMUSG00000040270	-1.1133	8.99e-05	Bach2	4A5
Down	ENSMUSG00000097589	-1.10994	0.00919	Dleu2	14D1
Down	ENSMUSG00000039349	-1.10933	0.00399	C130074G19Rik	1H5
Down	ENSMUSG00000060969	-1.10792	5.43e-05	Irx1	13C1
Down	ENSMUSG00000036390	-1.10508	3.65e-06	Gadd45a	6C1
Down	ENSMUSG00000024805	-1.10159	0.00214	Pcgf5	19C2
Down	FAM65B	-1.09876	0.00036	NA	NANA
Down	ENSMUSG00000038605	-1.09776	0.000743	Samd10	2H4
Down	ENSMUSG00000090523	-1.09646	1.16e-14	Gypc	18B1
Down	FAM132B	-1.09521	7.43e-06	NA	NANA
Down	ENSMUSG00000037010	-1.09179	1.8e-08	Apln	XA5
Down	ENSMUSG00000067928	-1.09049	5.79e-05	Zfp760	17A3.2
Down	ENSMUSG00000110195	-1.08793	0.00454	Pde2a	700
Down	ENSMUSG00000097697	-1.08657	0.0333	4833412C05Rik	7C
Down	ENSMUSG00000023330	-1.08503	0.00204	Dtwd1	2F1
Down	ENSMUSG00000000861	-1.08155	7.61e-05	Bcl11a	11A3.2
Down	ENSMUSG00000033318	-1.08068	0.0985	Gstt2	10C1
Down	ENSMUSG00000062929	-1.07999	7.52e-19	Cfl2	12C1
Down	ENSMUSG00000027983	-1.07995	0.0643	Cyp2u1	3G3
Down	ENSMUSG00000028089	-1.07801	0.00765	Chd1l	3F2.2
Down	ENSMUSG00000027777	-1.07757	7e-07	Schip1	30
Down	ENSMUSG00000031987	-1.07726	4.77e-13	Egln1	800
Down	GM21949	-1.07687	8.65e-07	NA	NANA
Down	ENSMUSG00000028527	-1.0721	1.17e-07	Ak4	4C6
Down	ENSMUSG00000037419	-1.07081	1.74e-13	Endod1	9A1
Down	ENSMUSG00000075265	-1.06933	0.0784	Tnk2os	16B3
Down	ENSMUSG00000019590	-1.06886	0.0258	Cyb561	110
Down	ENSMUSG00000031639	-1.06863	0.000902	Tlr3	8B1.1
Down	ENSMUSG00000002983	-1.06642	2.27e-07	Relb	7A3
Down	ENSMUSG00000023961	-1.06397	7.89e-06	Enpp4	17B3
Down	ENSMUSG00000022610	-1.06284	0.0146	Mapk12	15000
Down	ENSMUSG00000029675	-1.06164	8.26e-10	Eln	5G2
Down	ENSMUSG00000037624	-1.05921	0.00196	Kcnk2	1H6
Down	ENSMUSG00000037211	-1.05903	0.000119	Spry1	3B
Down	ENSMUSG00000056602	-1.05823	0.00598	Fry	5G3
Down	ENSMUSG00000037411	-1.0572	8.89e-14	Serpine1	5G2
Down	ENSMUSG00000027887	-1.05631	0.0252	Sypl2	3F2.3
Down	ENSMUSG00000025034	-1.05567	2.09e-12	Trim8	19C3
Down	ENSMUSG00000041695	-1.05499	0.00243	Kcnj2	1100
Down	ENSMUSG00000027955	-1.05476	5.51e-13	Fam198b	3000
Down	ENSMUSG00000031538	-1.05145	8.68e-12	Plat	8A2
Down	ENSMUSG00000045180	-1.04898	1.03e-10	Shroom2	XF3
Down	ENSMUSG00000027506	-1.04575	5.77e-16	Tpd52	3A1
Down	ENSMUSG00000040322	-1.04499	6.52e-20	Slc25a24	3F3
Down	ENSMUSG00000030559	-1.0447	0.0576	Rab38	7D3
Down	ENSMUSG00000038235	-1.04356	3.59e-16	F11r	1H3
Down	ENSMUSG00000105402	-1.04284	0.00478	Gm3716	5C3.1
Down	ENSMUSG00000058254	-1.04215	6.48e-17	Tspan7	XA1.1
Down	ENSMUSG00000038831	-1.04125	0.0426	Ralgps1	2B
Down	ENSMUSG00000060988	-1.04036	0.074	Galnt13	2C1.1
Down	ENSMUSG00000021998	-1.04019	0.0348	Lcp1	14D3
Down	ENSMUSG00000031609	-1.03997	0.00347	Sap30	8B2
Down	ENSMUSG00000068740	-1.03963	0.0362	Celsr2	3F3
Down	ENSMUSG00000031520	-1.03923	4.62e-07	Vegfc	8B1.3
Down	ENSMUSG00000071723	-1.03842	0.000404	Gspt2	XC3
Down	ENSMUSG00000031584	-1.03227	4.95e-07	Gsr	8A3
Down	ENSMUSG00000049871	-1.03023	0.0438	Nlrc3	16A1
Down	ENSMUSG00000034765	-1.03015	0.02	Dusp5	19D2
Down	ENSMUSG00000028116	-1.02989	4.56e-05	Myoz2	3G1
Down	ENSMUSG00000027009	-1.02975	1.4e-10	Itga4	2C3
Down	ENSMUSG00000036862	-1.0295	7.12e-19	Dchs1	7000
Down	ENSMUSG00000033032	-1.02767	2.15e-07	Afap1l1	180
Down	ENSMUSG00000074818	-1.02714	0.00235	Pdzd7	19C3
Down	ENSMUSG00000031364	-1.02681	6.53e-05	Grpr	XF4
Down	ENSMUSG00000054951	-1.0255	0.0246	9130008F23Rik	17B2
Down	ENSMUSG00000027832	-1.02512	6.81e-12	Ptx3	30
Down	CTGF	-1.02323	8.98e-22	NA	NANA
Down	ENSMUSG00000022306	-1.02108	2.03e-08	Zfpm2	15B3.1
Down	ENSMUSG00000038763	-1.02107	4.19e-11	Alpk3	7D3
Down	ENSMUSG00000052560	-1.02081	1.69e-08	Cpne8	15000
Down	ENSMUSG00000019832	-1.01883	4.25e-10	Rab32	10A1
Down	ENSMUSG00000032902	-1.01869	5.8e-08	Slc16a1	3F2.2
Down	ENSMUSG00000029648	-1.01799	6.63e-09	Flt1	5G3
Down	ENSMUSG00000066026	-1.01355	6.32e-10	Dhrs3	40
Down	ENSMUSG00000030516	-1.01093	2.25e-16	Tjp1	7C
Down	ENSMUSG00000022206	-1.01008	1.61e-08	Npr3	15A1
Down	FAM212A	-1.00995	8.19e-05	NA	NANA
Down	ENSMUSG00000067279	-1.00868	0.00767	Ppp1r3c	19C2
Down	ENSMUSG00000037035	-1.00867	1.41e-11	Inhbb	1E2.3
Down	ENSMUSG00000022791	-1.00849	7.52e-19	Tnk2	16B3
Down	ENSMUSG00000044676	-1.00845	0.0634	Zfp612	8D3
Down	ENSMUSG00000030431	-1.0075	0.0963	Tmem238	7A1
Down	ENSMUSG00000024617	-1.00463	2.65e-05	Camk2a	180
Down	ENSMUSG00000031897	-1.00195	4.87e-05	Psmb10	8D3
Down	ENSMUSG00000005357	-1.0018	0.0141	Slc1a6	10C1
Down	ENSMUSG00000033721	-1.00027	0.00164	Vav3	3F3
