# Supplementary material for: Smoc1 and Smoc2 regulate bone formation as downstream molecules of Runx2
Source: Commun Biol. 2021 Oct 19;4:1199. doi: 10.1038/s42003-021-02717-7 (PMC8526618; doi:10.1038/s42003-021-02717-7)
Supplement: Supplementary file 6 — Supplementary Data 3 [file 42003_2021_2717_MOESM6_ESM.xls]

## Sheet: Diff_genes_heatmap_LB_Runx2-LB_
Differential gene expression in limb bud cells. Runx2 vs Venus control
Regulation	Ensembl ID	log2 Fold Change	Adj.Pval	Symbol	Chr
Up	ENSMUSG00000040284	12.8006	4.72e-17	Gzmg	14C3
Up	ENSMUSG00000015437	11.5871	3.71e-14	Gzmb	14C3
Up	ENSMUSG00000059256	9.49805	5.81e-201	Gzmd	14C3
Up	ENSMUSG00000079186	9.01255	1.32e-141	Gzmc	14C3
Up	ENSMUSG00000053101	8.97857	4.22e-08	Gpr141	13A2
Up	ENSMUSG00000022227	8.92225	7.4e-39	Mcpt1	14C3
Up	ENSMUSG00000028766	8.44025	1.15e-48	Alpl	4D3
Up	ENSMUSG00000060470	8.32844	5.35e-07	Adgrg3	8C5
Up	ENSMUSG00000006948	7.59127	4.51e-06	Klk4	7B3
Up	ENSMUSG00000053024	7.56301	1.41e-16	Cntn2	10000
Up	ENSMUSG00000030742	7.18411	9.06e-05	Lat	7F3
Up	ENSMUSG00000022229	7.04799	0.000164	Atp12a	14C3
Up	ENSMUSG00000060284	6.943	2.46e-28	Sp7	15F3
Up	ENSMUSG00000015441	6.90953	0.000368	Gzmf	14C3
Up	ENSMUSG00000021319	6.82322	1.63e-36	Sfrp4	13A2
Up	ENSMUSG00000057615	6.57485	1.04e-08	Ldoc1	XA6
Up	ENSMUSG00000022156	6.47745	0	Gzme	14C3
Up	1700101E01RIK	6.4032	0.00201	NA	NANA
Up	ENSMUSG00000115592	6.35511	1.86e-07	Mcpt-ps1	14C3
Up	ENSMUSG00000027919	6.31689	1.08e-10	Lce1g	3F1
Up	ENSMUSG00000113581	6.19996	0.00467	Dio3os	12F1
Up	ENSMUSG00000079029	6.16093	0.005	Gm5662	12D2
Up	ENSMUSG00000075574	6.15436	0.00521	Defb48	14D1
Up	ENSMUSG00000059741	6.05965	1.21e-09	Myl3	9F2
Up	ENSMUSG00000050075	5.94823	0.00993	Gpr171	3D
Up	ENSMUSG00000072905	5.717	0.0185	Gm2016	12D2
Up	ENSMUSG00000045318	5.58411	0.00298	Adra2c	5B2
Up	ENSMUSG00000018924	5.49367	0.0225	Alox15	11B3
Up	ENSMUSG00000040231	5.48301	0.0165	Syngr4	7B3
Up	ENSMUSG00000023433	5.45223	0.0366	Cela3b	4D3
Up	ENSMUSG00000056271	5.44747	2.68e-05	Lman1l	9B
Up	ENSMUSG00000029096	5.42411	0	Htra3	5B3
Up	ENSMUSG00000095407	5.38113	2.55e-18	Tmem200c	17E1.2
Up	ENSMUSG00000034438	5.38096	0.00773	Gbp8	500000
Up	GM1045	5.27423	5.02e-22	NA	NANA
Up	ENSMUSG00000026259	5.27219	6.82e-40	Ngef	1D
Up	ENSMUSG00000079034	5.24407	0.0603	Gm8300	12D2
Up	ENSMUSG00000028871	5.24269	6.58e-18	Rspo1	4D2.2
Up	ENSMUSG00000022382	5.23589	6.07e-18	Wnt7b	1500
Up	ENSMUSG00000012889	5.20862	5.34e-126	Podnl1	8C2
Up	ENSMUSG00000049538	5.19429	3.54e-14	Adamts16	13C1
Up	ENSMUSG00000057751	4.91206	4.3e-208	Megf6	400
Up	ENSMUSG00000038276	4.8428	1.23e-16	Asic3	5A3
Up	ENSMUSG00000035681	4.79457	0.0441	Kcnc2	10D2
Up	ENSMUSG00000039153	4.79443	3.1e-204	Runx2	17B3
Up	ENSMUSG00000004473	4.62301	6.02e-17	Clec11a	7B3
Up	ENSMUSG00000011118	4.57309	1.12e-06	Panx3	9A4
Up	ENSMUSG00000029306	4.47294	3.31e-08	Ibsp	500000
Up	ENSMUSG00000066071	4.42093	0.0698	Cyp4a12a	4D1
Up	ENSMUSG00000011171	4.36753	2.89e-05	Vipr2	12F2
Up	ENSMUSG00000029843	4.24205	0.0737	Slc13a4	6B1
Up	ENSMUSG00000026413	4.14253	1.83e-11	Pkp1	10000
Up	ENSMUSG00000014782	4.08319	2.51e-14	Plekhg4	8D3
Up	ENSMUSG00000037944	4.06984	4.16e-09	Ccr7	11D
Up	ENSMUSG00000030607	4.03756	6.32e-51	Acan	7D2
Up	ENSMUSG00000016458	4.02114	0.0166	Wt1	200
Up	ENSMUSG00000029716	3.94401	6.73e-22	Tfr2	5G2
Up	ENSMUSG00000091345	3.92323	0.00495	Col6a5	9F1
Up	ENSMUSG00000059049	3.91427	8.04e-06	Frem1	4C3
Up	ENSMUSG00000029219	3.91243	1.41e-06	Slc10a4	5C3.2
Up	ENSMUSG00000057722	3.85402	4.46e-17	Lepr	4C6
Up	ENSMUSG00000041608	3.84403	1.81e-07	Entpd3	9F4
Up	ENSMUSG00000074483	3.82652	0.0831	Bglap	3F1
Up	ENSMUSG00000029658	3.8195	0.0326	Wdr95	5G3
Up	ENSMUSG00000020377	3.80893	1.14e-05	Ltc4s	11B1.3
Up	ENSMUSG00000042589	3.80531	6.3e-19	Cux2	5F
Up	ENSMUSG00000038264	3.7398	1.24e-31	Sema7a	9B
Up	ENSMUSG00000023439	3.73209	0.044	Gnb3	6F2
Up	ENSMUSG00000056078	3.71094	0.00657	Lipm	19C1
Up	ENSMUSG00000078597	3.6997	1.6e-06	Cyp4a12b	4D1
Up	ENSMUSG00000047420	3.69791	5.01e-08	Fam180a	6B1
Up	ENSMUSG00000022861	3.67926	1.36e-07	Dgkg	16B1
Up	ENSMUSG00000047904	3.67275	0.011	Sstr2	1100
Up	ENSMUSG00000032323	3.55883	0.00125	Cyp11a1	9B
Up	ENSMUSG00000075707	3.50701	3.41e-06	Dio3	12F1
Up	ENSMUSG00000114755	3.48816	0.0677	Galr3	150
Up	ENSMUSG00000027217	3.46917	9.32e-46	Tspan18	20
Up	ENSMUSG00000020140	3.44828	5.77e-15	Lgr5	10D2
Up	ENSMUSG00000033717	3.41771	3.02e-46	Adra2a	19D2
Up	ENSMUSG00000057003	3.38514	5.6e-127	Myh4	11B3
Up	ENSMUSG00000041559	3.35237	1.53e-183	Fmod	10000
Up	ENSMUSG00000028217	3.34611	8.7e-13	Cdh17	4A1
Up	ENSMUSG00000009633	3.34105	0.012	G0s2	1H6
Up	ENSMUSG00000026147	3.32663	7.62e-06	Col9a1	1A5
Up	ENSMUSG00000040314	3.29735	0.044	Ctsg	14C3
Up	ENSMUSG00000015443	3.28213	0.00619	Gzmn	14C3
Up	ENSMUSG00000034533	3.242	0.0292	Scn10a	9F3
Up	ENSMUSG00000029361	3.22321	1.37e-08	Nos1	5F
Up	ENSMUSG00000018654	3.19138	2.05e-06	Ikzf1	11A1
Up	ENSMUSG00000055235	3.18269	0.0207	Wdr86	5A3
Up	ENSMUSG00000071604	3.11135	2.47e-42	Fam189a2	19B
Up	ENSMUSG00000032243	3.11052	6.45e-162	Itga11	9B
Up	ENSMUSG00000022372	3.09233	0.0385	Sla	15D2
Up	ENSMUSG00000050700	3.09051	0.0485	Emilin3	2H2
Up	ENSMUSG00000057074	3.0535	5.26e-15	Ces1g	8C5
Up	ENSMUSG00000048782	3.02019	0.00373	Insc	7F1
Up	PTCHD2	3.00098	0.00145	NA	NANA
Up	ENSMUSG00000000627	2.98246	2.8e-51	Sema4f	6C3
Up	ENSMUSG00000052212	2.97975	0.0535	Cd177	7A3
Up	ENSMUSG00000056174	2.9586	2.24e-53	Col8a2	4D2.2
Up	ENSMUSG00000020805	2.9486	1.85e-06	Slc13a5	11B4
Up	ENSMUSG00000032719	2.94749	1.69e-07	Sbspon	1A3
Up	ENSMUSG00000039518	2.94548	3.34e-25	Cdsn	17B1
Up	ENSMUSG00000020473	2.93399	5.24e-166	Aebp1	11A1
Up	ENSMUSG00000051212	2.91857	0.0157	Gpr183	1400000
Up	ENSMUSG00000101856	2.8929	0.0624	1700096K18Rik	5B1
Up	ENSMUSG00000031098	2.86949	0.0416	Syt8	7F5
Up	FAM46C	2.86198	6.16e-15	NA	NANA
Up	ENSMUSG00000020007	2.84424	0.000537	Il20ra	10A3
Up	ENSMUSG00000042453	2.8128	5.7e-28	Reln	5A3
Up	ENSMUSG00000036334	2.79152	1.82e-126	Igsf10	3D
Up	ENSMUSG00000021451	2.76782	1.8e-06	Sema4d	13A5
Up	ENSMUSG00000041361	2.7539	4.62e-06	Myzap	9D
Up	ENSMUSG00000016179	2.75082	0.000746	Camk1g	1H6
Up	ENSMUSG00000035095	2.74272	9.09e-35	Fam167a	14D1
Up	ENSMUSG00000039217	2.73969	0.000327	Il18	9A5.3
Up	ENSMUSG00000021933	2.67692	3.44e-05	Gucy1b2	14D1
Up	ENSMUSG00000005474	2.65222	0.0367	Myl10	5G2
Up	ENSMUSG00000026185	2.64628	2.63e-142	Igfbp5	1C3
Up	ENSMUSG00000102418	2.63986	0.0342	Sh2d1b1	1H3
Up	ENSMUSG00000071984	2.63903	2.67e-27	Fndc1	17A1
Up	ENSMUSG00000032537	2.58096	7.25e-07	Ephb1	9F1
Up	ENSMUSG00000023045	2.5744	0.00929	Soat2	15F2
Up	ENSMUSG00000045441	2.5725	8.64e-08	Gprin3	6B3
Up	ENSMUSG00000068289	2.56268	2.96e-08	Cma2	14C3
Up	ENSMUSG00000043635	2.55803	2.15e-13	Adamts3	50
Up	ENSMUSG00000047990	2.55761	1.58e-07	C2cd4a	9C
Up	ENSMUSG00000020524	2.54333	8.31e-05	Gria1	11B1.3
Up	ENSMUSG00000078307	2.54274	1.5e-17	AI593442	9A5.3
Up	ENSMUSG00000027460	2.53438	3.11e-13	Angpt4	2G3
Up	ENSMUSG00000033316	2.53173	0.0294	Galnt9	5F
Up	ENSMUSG00000038916	2.52489	0.00277	Soga3	10A4
Up	ENSMUSG00000049176	2.52027	0.00114	Frmpd4	XF5
Up	EPB4.1L4A	2.50809	3.17e-24	NA	NANA
Up	ENSMUSG00000048763	2.50744	0.0243	Hoxb3	11D
Up	ENSMUSG00000058914	2.50425	2e-59	C1qtnf3	15A1
Up	ENSMUSG00000074345	2.50047	3.59e-08	Tnfaip8l3	9A5.3
Up	ENSMUSG00000036292	2.4944	1.46e-05	Gramd1c	16B4
Up	ENSMUSG00000042793	2.48742	4.81e-38	Lgr6	10000
Up	ENSMUSG00000021097	2.48659	4.46e-17	Clmn	12E
Up	ENSMUSG00000068227	2.4862	0.00107	Il2rb	150
Up	ENSMUSG00000026630	2.47633	0.0164	Batf3	1H6
Up	ENSMUSG00000050473	2.47352	0.0164	Slc35d3	10A3
Up	ENSMUSG00000026725	2.45605	2.09e-56	Tnn	1H2.1
Up	ENSMUSG00000031849	2.45095	8.37e-05	Comp	8B3.3
Up	ENSMUSG00000039109	2.44462	0.00953	F13a1	13A3.3
Up	ENSMUSG00000020241	2.37912	1.15e-106	Col6a2	10C1
Up	ENSMUSG00000028626	2.37625	2.19e-07	Col9a2	4D2.2
Up	ENSMUSG00000038128	2.35603	1.22e-38	Camk4	18B1
Up	ENSMUSG00000033676	2.34855	2.13e-23	Gabrb3	7B5
Up	ENSMUSG00000097164	2.33074	1.61e-06	Cep83os	10C2
Up	ENSMUSG00000069378	2.32348	9.08e-06	Prdm6	18D1
Up	ENSMUSG00000070867	2.30596	1.52e-24	Trabd2b	4D1
Up	ENSMUSG00000017493	2.30135	3.23e-81	Igfbp4	11D
Up	ENSMUSG00000022661	2.28969	9.69e-37	Cd200	16B5
Up	ENSMUSG00000038738	2.27337	0.00101	Shank1	7B3
Up	ENSMUSG00000066113	2.27301	1.28e-43	Adamtsl1	4C4
Up	ENSMUSG00000023176	2.26715	0.0445	Cpn2	16B2
Up	ENSMUSG00000062542	2.26621	0.00144	Syt9	7000
Up	ENSMUSG00000003283	2.26494	1.13e-10	Hck	2H1
Up	ENSMUSG00000031825	2.2392	5.06e-56	Crispld2	80
Up	ENSMUSG00000023885	2.23704	7.54e-52	Thbs2	17A2
Up	ENSMUSG00000037280	2.23653	0.00206	Galnt6	15F1
Up	ENSMUSG00000032373	2.21747	3.98e-28	Car12	9C
Up	ENSMUSG00000070469	2.20457	3.37e-05	Adamtsl3	7D3
Up	ENSMUSG00000020186	2.17914	1.64e-58	Csrp2	10D1
Up	ENSMUSG00000029193	2.16717	5.26e-05	Cckar	5C1
Up	ENSMUSG00000000567	2.16406	3.59e-26	Sox9	1100
Up	ENSMUSG00000042988	2.15646	0.00466	Notum	1100
Up	ENSMUSG00000019326	2.15062	1.33e-08	Aoc3	11D
Up	ENSMUSG00000060735	2.14908	0.0366	Rxfp3	15A1
Up	ENSMUSG00000056476	2.11969	1.56e-21	Med12l	3D
Up	ENSMUSG00000035258	2.10755	1.83e-12	Abi3bp	16C1.1
Up	ENSMUSG00000061576	2.10541	7.04e-05	Dpp6	5B1
Up	ENSMUSG00000027901	2.10261	0.0113	Dennd2d	3F2.3
Up	ENSMUSG00000041617	2.10067	1.41e-08	Ccdc74a	16A3
Up	ENSMUSG00000024330	2.0861	0.0746	Col11a2	17B1
Up	ENSMUSG00000019256	2.08028	7.68e-37	Ahr	12A3
Up	ENSMUSG00000036356	2.07634	2.74e-47	Csgalnact1	8B3.3
Up	ENSMUSG00000030606	2.07502	0.00319	Hapln3	7D2
Up	ENSMUSG00000028370	2.07033	3.22e-60	Pappa	4C1
Up	ENSMUSG00000021779	2.06985	4.78e-06	Thrb	14A2
Up	ENSMUSG00000020435	2.06192	7.47e-05	Osbp2	11A1
Up	ENSMUSG00000071361	2.05544	0.00228	Mcpt9	14C3
Up	ENSMUSG00000027966	2.04743	5.19e-56	Col11a1	3F3
Up	ENSMUSG00000028004	2.04068	0.0287	Npy2r	3000
Up	ENSMUSG00000032033	2.03858	0.00836	Barx2	9A4
Up	ENSMUSG00000029372	2.02712	2.53e-18	Ppbp	50
Up	ENSMUSG00000025969	2.01956	3.06e-57	Nrp2	1C2
Up	ENSMUSG00000052504	2.01035	1.97e-28	Epha3	16C1.3
Up	ENSMUSG00000048387	2.00906	7.65e-19	Osr1	12A1.1
Up	ENSMUSG00000038591	2.00532	0.00584	Colec10	15D1
Up	ENSMUSG00000001119	2.00194	6.88e-81	Col6a1	10C1
Up	ENSMUSG00000036856	2.00036	9e-15	Wnt4	4D3
Up	ENSMUSG00000053469	1.99224	0.00249	Tg	15D2
Up	ENSMUSG00000038415	1.98224	9.67e-07	Foxq1	13A3.2
Up	ENSMUSG00000041112	1.96875	2.97e-15	Elmo1	13A2
Up	ENSMUSG00000037440	1.95067	1.14e-14	Vnn1	10A4
Up	ENSMUSG00000031169	1.9463	8.33e-24	Porcn	XA1.1
Up	ENSMUSG00000059479	1.93524	0.000634	B3gnt8	7A3
Up	ENSMUSG00000023945	1.93469	7.36e-20	Slc5a7	17C
Up	ENSMUSG00000029755	1.93424	1.02e-05	Dlx5	6A1
Up	ENSMUSG00000021136	1.9304	1.83e-06	Smoc1	12D1
Up	ENSMUSG00000022157	1.92307	3.94e-47	Mcpt8	14C3
Up	ENSMUSG00000020953	1.90622	5.09e-19	Coch	12B3
Up	ENSMUSG00000060548	1.90118	4.51e-10	Tnfrsf19	14D1
Up	ENSMUSG00000055435	1.90092	8.02e-19	Maf	80
Up	ENSMUSG00000017897	1.89359	4.29e-20	Eya2	2H3
Up	ENSMUSG00000025496	1.89258	0.0238	Drd4	7F5
Up	ENSMUSG00000026675	1.89176	4.9e-38	Hsd17b7	1H3
Up	ENSMUSG00000055629	1.88996	0.00744	B4galnt4	7F5
Up	ENSMUSG00000032057	1.88732	8.07e-08	4833427G06Rik	9A5.3
Up	ENSMUSG00000058297	1.87064	2.36e-17	Spock2	10B4
Up	ENSMUSG00000017713	1.85261	0.0403	Tha1	1100
Up	ENSMUSG00000040732	1.84883	0.00206	Erg	16C4
Up	ENSMUSG00000006403	1.8468	5.08e-29	Adamts4	1H3
Up	ENSMUSG00000029334	1.83221	3.98e-36	Prkg2	5000
Up	ENSMUSG00000018819	1.83168	2.25e-50	Lsp1	7F5
Up	ENSMUSG00000000791	1.82691	0.0807	Il12rb1	8B3.3
Up	ENSMUSG00000034810	1.82607	0.00281	Scn7a	2C1.3
Up	ENSMUSG00000074178	1.82129	0.00254	Gm10638	8C3
Up	ENSMUSG00000074785	1.81859	7.34e-12	Plxnc1	10C2
Up	ENSMUSG00000030737	1.80392	0.0845	Slco2b1	70
Up	ENSMUSG00000060534	1.8031	1.61e-05	Dcc	1800
Up	ENSMUSG00000025584	1.79558	3.98e-28	Pde8a	7D3
Up	ENSMUSG00000028919	1.79491	2.11e-24	Arhgef19	4D3
Up	ENSMUSG00000036295	1.78492	6.86e-11	Lrrn3	12B1
Up	ENSMUSG00000036790	1.78447	1.93e-08	Slitrk2	XA7.1
Up	ENSMUSG00000024610	1.78164	8.21e-06	Cd74	180
Up	ENSMUSG00000002847	1.77894	1.56e-13	Pla1a	16B4
Up	ENSMUSG00000031099	1.77811	2.13e-13	Smarca1	XA5
Up	ENSMUSG00000022309	1.7724	7.59e-17	Angpt1	15B3.1
Up	ENSMUSG00000024727	1.75988	0.00749	Trpm6	19B
Up	ENSMUSG00000078771	1.74689	0.0216	Evi2a	11B5
Up	ENSMUSG00000041842	1.74572	2.46e-19	Fhdc1	3F1
Up	ENSMUSG00000027544	1.73524	9.96e-05	Nfatc2	2H3
Up	ENSMUSG00000039033	1.72828	2.83e-09	Tasp1	2F3
Up	ENSMUSG00000022018	1.71774	0.000373	Rgcc	14D3
Up	ENSMUSG00000073530	1.71463	0.00118	Pappa2	1H1
Up	ENSMUSG00000056222	1.71355	0.000398	Spock1	13B1
Up	ENSMUSG00000069911	1.71286	0.0389	Fam196b	11A4
Up	ENSMUSG00000074892	1.70793	0.0324	B3galt5	16C4
Up	ENSMUSG00000029868	1.70684	0.0351	Trpv6	6B2.1
Up	WISP2	1.70272	1.59e-19	NA	NANA
Up	ENSMUSG00000030772	1.70009	2.76e-37	Dkk3	7F1
Up	ENSMUSG00000038175	1.69955	1.87e-19	Mylip	13A5
Up	ENSMUSG00000027559	1.69881	6.89e-11	Car3	3A1
Up	ENSMUSG00000027335	1.6854	3.21e-17	Adra1d	2F1
Up	ENSMUSG00000018570	1.67243	0.0639	2810408A11Rik	11B3
Up	ENSMUSG00000062380	1.66187	1.01e-35	Tubb3	80
Up	ENSMUSG00000079018	1.65916	4.56e-29	Ly6c1	15D3
Up	ENSMUSG00000036131	1.65412	0.000538	Frmd7	XA5
Up	ENSMUSG00000041771	1.65314	0.00368	Slc24a4	12E
Up	ENSMUSG00000041482	1.65123	1.41e-31	Piezo2	180
Up	ENSMUSG00000031785	1.64656	3.22e-11	Adgrg1	8C5
Up	ENSMUSG00000096937	1.64358	0.00863	Gm10825	10A3
Up	ENSMUSG00000048126	1.64358	1.24e-24	Col6a3	1D
Up	ENSMUSG00000040543	1.64206	9.73e-09	Pitpnm3	11B4
Up	ENSMUSG00000020847	1.63864	0.0389	Rph3al	11B5
Up	ENSMUSG00000020598	1.63618	1.97e-13	Nrcam	12B2
Up	ENSMUSG00000006344	1.6348	0.00236	Ggt5	10C1
Up	ENSMUSG00000045871	1.6341	9.26e-09	Slitrk6	14000
Up	ENSMUSG00000004371	1.63048	1.95e-09	Il11	7A1
Up	ENSMUSG00000040447	1.63005	5.97e-05	Spns2	11B4
Up	ENSMUSG00000022584	1.62936	6.25e-08	Ly6c2	15D3
Up	ENSMUSG00000005360	1.628	3.33e-09	Slc1a3	15A1
Up	ENSMUSG00000020866	1.61409	1.37e-29	Cacna1g	11D
Up	ENSMUSG00000024593	1.60395	2.42e-21	Megf10	18D3
Up	ENSMUSG00000074194	1.59706	0.000984	Zfp791	8C3
Up	ENSMUSG00000036339	1.59501	5.87e-20	Tmem260	14C1
Up	ENSMUSG00000086596	1.59307	0.0356	Susd5	9F3
Up	ENSMUSG00000026589	1.5851	4.53e-07	Sec16b	1H1
Up	ENSMUSG00000097207	1.58332	0.0997	6030443J06Rik	5A3
Up	ENSMUSG00000031837	1.58107	0.0747	Necab2	80
Up	ENSMUSG00000002908	1.57966	1.03e-06	Kcnn1	8B3.3
Up	ENSMUSG00000026888	1.57238	1.22e-18	Grb14	2C1.3
Up	ENSMUSG00000033595	1.56959	0.00424	Lgi3	14D2
Up	ENSMUSG00000079560	1.56871	0.051	Hoxa3	6B3
Up	ENSMUSG00000022076	1.56445	6.53e-06	Klhl1	14E2.1
Up	ENSMUSG00000111080	1.55964	0.00533	Gm20300	10A4
Up	ENSMUSG00000032549	1.54236	0.00426	Rab6b	9F1
Up	ENSMUSG00000029167	1.5397	0.0837	Ppargc1a	5C1
Up	ENSMUSG00000079547	1.53811	0.0352	H2-DMb1	17B1
Up	ENSMUSG00000031026	1.53568	0.000193	Trim66	7000
Up	ENSMUSG00000054252	1.51393	3.51e-05	Fgfr3	5B2
Up	ENSMUSG00000032511	1.50745	0.00451	Scn5a	9F3
Up	ENSMUSG00000072568	1.50116	3.08e-16	Fam84b	15D1
Up	ENSMUSG00000023915	1.4754	2e-30	Tnfrsf21	17B3
Up	ENSMUSG00000053113	1.47517	3.87e-20	Socs3	1100
Up	ENSMUSG00000020474	1.46485	2.17e-09	Polm	11A1
Up	ENSMUSG00000036109	1.46311	0.000115	Mbnl3	XA5
Up	ENSMUSG00000046743	1.45875	4.46e-17	Fat4	3B
Up	ENSMUSG00000043252	1.45679	3.65e-42	Tmem64	4A2
Up	ENSMUSG00000031253	1.45605	1.63e-33	Srpx2	XE3
Up	ENSMUSG00000028019	1.45396	5.15e-39	Pdgfc	3000
Up	ENSMUSG00000027827	1.45345	1.76e-10	Kcnab1	30
Up	ENSMUSG00000026579	1.45001	9.09e-21	F5	1H2.2
Up	ENSMUSG00000020577	1.43515	2.72e-13	Tspan13	12A3
Up	ENSMUSG00000022440	1.43461	7.06e-39	C1qtnf6	150
Up	ENSMUSG00000032726	1.41785	0.000169	Bmp8a	4D2.2
Up	ENSMUSG00000056492	1.41662	1.28e-10	Adgrf5	17B3
Up	ENSMUSG00000060402	1.41628	0.0792	Chst8	7B2
Up	ENSMUSG00000020875	1.41445	4.8e-09	Hoxb9	11D
Up	ENSMUSG00000097493	1.41384	1.73e-06	9930014A18Rik	15D1
Up	ENSMUSG00000030849	1.41363	1.47e-15	Fgfr2	7F3
Up	ENSMUSG00000098557	1.41358	2.26e-22	Kctd12	14E2.3
Up	ENSMUSG00000052698	1.40985	1.31e-34	Tln2	9C
Up	ENSMUSG00000070407	1.40788	0.00723	Hs3st3b1	11B3
Up	ENSMUSG00000028539	1.40776	0.00341	Artn	4D2.1
Up	ENSMUSG00000074500	1.4056	0.00115	Zfp558	9A2
Up	ENSMUSG00000031283	1.40149	0.000164	Chrdl1	XF2
Up	ENSMUSG00000009378	1.39811	0.00391	Slc16a12	19C1
Up	ENSMUSG00000047749	1.39537	4.08e-07	Zc3hav1l	6B1
Up	ENSMUSG00000038070	1.39425	1.02e-06	Cntln	4C4
Up	ENSMUSG00000051339	1.39141	2.47e-33	2900026A02Rik	5F
Up	ENSMUSG00000020256	1.38321	4.51e-26	Aldh1l2	10C1
Up	ENSMUSG00000054342	1.38195	8.63e-06	Kcnn4	7A3
Up	ENSMUSG00000050587	1.38192	0.00621	Lrrc4c	20
Up	ENSMUSG00000025921	1.37652	2.13e-18	Rdh10	1A3
Up	ENSMUSG00000034739	1.37521	0.000876	Mfrp	9A5.1
Up	ENSMUSG00000079592	1.37521	0.000876	C1qtnf5	9A5.1
Up	ENSMUSG00000045672	1.37504	7.44e-12	Col27a1	4B3
Up	ENSMUSG00000032372	1.37424	5.43e-09	Plscr2	9E3.3
Up	ENSMUSG00000068335	1.37258	2.87e-28	Dok1	6C3
Up	ENSMUSG00000008999	1.37162	5.53e-06	Bmp7	2H3
Up	ENSMUSG00000059901	1.37099	2.53e-22	Adamts14	10B4
Up	ENSMUSG00000033256	1.37052	2.79e-08	Shf	200000
Up	ENSMUSG00000005268	1.37022	1.66e-08	Prlr	15A1
Up	ENSMUSG00000032816	1.36924	2.54e-12	Igdcc4	9C
Up	ENSMUSG00000021994	1.36534	1.28e-19	Wnt5a	14A3
Up	ENSMUSG00000060988	1.36163	0.00279	Galnt13	2C1.1
Up	ENSMUSG00000030022	1.35884	1.33e-16	Adamts9	6D1
Up	ENSMUSG00000038560	1.35463	5.04e-14	Sp6	11D
Up	ENSMUSG00000034353	1.35171	0.00116	Ramp1	1D
Up	ENSMUSG00000034177	1.34894	3.46e-06	Rnf43	11C
Up	ENSMUSG00000040998	1.34854	4.74e-21	Npnt	3G3
Up	ENSMUSG00000025592	1.34187	0.0316	Dach2	XE1
Up	ENSMUSG00000027353	1.33646	0.000426	Mcm8	2F2
Up	ENSMUSG00000039231	1.33632	3.63e-26	Suv39h1	XA1.1
Up	ENSMUSG00000031112	1.33031	2.12e-09	Stk26	XA5
Up	ENSMUSG00000056258	1.32972	0.0311	Kcnq3	15D1
Up	ENSMUSG00000038481	1.32886	4.73e-13	Cdk19	10B1
Up	ENSMUSG00000014329	1.32849	6.14e-24	Bicc1	10B5.3
Up	ENSMUSG00000039145	1.32815	3e-12	Camk1d	2A1
Up	ENSMUSG00000021260	1.3225	3.25e-06	Hhipl1	12F1
Up	ENSMUSG00000033491	1.3201	4.62e-13	Prss35	9E3.1
Up	ENSMUSG00000051000	1.32	1.97e-14	Fam160a1	3F1
Up	ENSMUSG00000027848	1.31947	4.76e-23	Olfml3	3F2.2
Up	ENSMUSG00000002808	1.31662	5.8e-19	Epdr1	13A2
Up	ENSMUSG00000078588	1.31608	0.0739	Ccdc24	4D2.1
Up	ENSMUSG00000053641	1.3153	3.06e-14	Dennd4a	9C
Up	ENSMUSG00000026494	1.31375	6.15e-23	Kif26b	1H4
Up	ENSMUSG00000074457	1.31344	3.13e-12	S100a16	3F1
Up	ENSMUSG00000024935	1.31286	0.09	Slc1a1	19C1
Up	ENSMUSG00000024798	1.30538	0.000153	Htr7	19C2
Up	ENSMUSG00000031626	1.30456	7.38e-18	Sorbs2	8B1.1
Up	ENSMUSG00000063063	1.2983	0.000354	Ctnna2	6C3
Up	ENSMUSG00000005125	1.29298	1.41e-20	Ndrg1	15D2
Up	ENSMUSG00000031737	1.29116	4.12e-05	Irx5	8C5
Up	ENSMUSG00000031659	1.28962	4.66e-16	Adcy7	8C3
Up	ENSMUSG00000031147	1.28252	0.00111	Magix	XA1.1
Up	ENSMUSG00000032554	1.27703	0.093	Trf	9F1
Up	ENSMUSG00000029661	1.27109	1.41e-20	Col1a2	6A1
Up	ENSMUSG00000027533	1.26961	3.17e-17	Fabp5	3A1
Up	ENSMUSG00000031548	1.26828	8.6e-17	Sfrp1	8A2
Up	ENSMUSG00000029570	1.26504	0.0018	Lfng	5G2
Up	ENSMUSG00000022676	1.26344	3.04e-19	Snai2	16A1
Up	ENSMUSG00000028399	1.25564	8.72e-24	Ptprd	4C3
Up	ENSMUSG00000029126	1.2524	4.79e-17	Nsg1	5B3
Up	ENSMUSG00000054814	1.24974	3.47e-13	Usp46	5C3.3
Up	ENSMUSG00000025887	1.24404	2.73e-10	Casp12	9A1
Up	ENSMUSG00000042082	1.2427	2.19e-07	Arsb	13C3
Up	ENSMUSG00000000693	1.24134	2.32e-25	Loxl3	6C3
Up	ENSMUSG00000023393	1.2374	0.0917	Slc17a9	2H4
Up	ENSMUSG00000034871	1.23444	0.0294	Fam151a	4C7
Up	ENSMUSG00000042616	1.23347	0.00707	Oscp1	4D2.2
Up	ENSMUSG00000017756	1.23269	4.55e-24	Slc12a7	13C1
Up	ENSMUSG00000025140	1.23157	3.98e-10	Pycr1	1100
Up	ENSMUSG00000029869	1.23148	2.62e-17	Ephb6	6B2.1
Up	ENSMUSG00000021950	1.22953	2.27e-21	Anxa8	14B
Up	ENSMUSG00000086241	1.22655	0.0998	4930483K19Rik	10C1
Up	ENSMUSG00000034295	1.22645	5.11e-10	Fhod3	18A2
Up	ENSMUSG00000032440	1.22319	4.9e-28	Tgfbr2	9F3
Up	ENSMUSG00000030862	1.22162	0.00119	Cpxm2	7F3
Up	ENSMUSG00000031740	1.21567	3.48e-28	Mmp2	8C5
Up	ENSMUSG00000026837	1.21517	2.28e-21	Col5a1	2A3
Up	ENSMUSG00000030630	1.21502	3.97e-19	Fah	7D3
Up	ENSMUSG00000003420	1.21487	2.67e-06	Fcgrt	7B3
Up	ENSMUSG00000063430	1.21224	0.058	Wscd2	5F
Up	ENSMUSG00000021720	1.21147	0.0362	Rnf180	13D1
Up	ENSMUSG00000031734	1.21136	1.4e-11	Irx3	8C5
Up	ENSMUSG00000022948	1.20849	0.096	Setd4	16C4
Up	ENSMUSG00000030306	1.20336	0.00184	Tmtc1	6G3
Up	ENSMUSG00000054545	1.20208	0.0593	Ugt1a6a	1D
Up	ENSMUSG00000029093	1.19959	2.77e-23	Sorcs2	5B3
Up	ENSMUSG00000019577	1.19895	9.77e-09	Pdk4	6A1
Up	ENSMUSG00000043587	1.19804	8.79e-18	Pxylp1	9E3.3
Up	ENSMUSG00000059325	1.19664	0.0655	Hopx	5C3.3
Up	ENSMUSG00000004698	1.19366	5.11e-10	Hdac9	12A3
Up	ENSMUSG00000024043	1.19201	1.3e-16	Arhgap28	17E1.2
Up	ENSMUSG00000090145	1.1904	0.0858	Ugt1a6b	1D
Up	ENSMUSG00000031196	1.18935	0.0349	F8	XA7.3
Up	ENSMUSG00000030498	1.18706	5.42e-09	Gas2	7B4
Up	ENSMUSG00000026841	1.1853	0.00781	Fibcd1	2B
Up	ENSMUSG00000024910	1.18508	0.0482	Ctsw	19A
Up	ENSMUSG00000038059	1.18473	2.03e-18	Smim3	18D3
Up	ENSMUSG00000033016	1.1845	1.3e-16	Nfatc1	18000
Up	ENSMUSG00000000861	1.18343	4.47e-07	Bcl11a	11A3.2
Up	ENSMUSG00000102697	1.1811	0.052	Pcdhac2	18B3
Up	ENSMUSG00000071042	1.18025	7.56e-09	Rasgrp3	1700
Up	ENSMUSG00000032172	1.17513	7.58e-06	Olfm2	9A3
Up	ENSMUSG00000042961	1.16993	0.0103	Egflam	15A1
Up	ENSMUSG00000052316	1.16632	3.8e-17	Lrrc15	16B2
Up	ENSMUSG00000045215	1.16461	0.000318	Asxl3	18A2
Up	ENSMUSG00000078949	1.16047	0.0039	R3hdml	2H3
Up	ENSMUSG00000033730	1.15938	0.0778	Egr3	14D2
Up	ENSMUSG00000031538	1.15822	1.06e-15	Plat	8A2
Up	ENSMUSG00000042367	1.15798	5.2e-06	Gjb3	4D2.2
Up	ENSMUSG00000020044	1.15571	3.34e-25	Timp3	10C1
Up	ENSMUSG00000036298	1.15517	3.96e-05	Slc2a13	15000
Up	ENSMUSG00000025648	1.14742	0.000615	Pfkfb4	9F2
Up	ENSMUSG00000033610	1.14447	4.41e-05	Pank1	19C1
Up	ENSMUSG00000035151	1.1444	0.00429	Elmod2	8C2
Up	ENSMUSG00000051043	1.14213	2.94e-16	Gprc5c	1100
Up	ENSMUSG00000020387	1.13523	0.00533	Jade2	11B1.3
Up	ENSMUSG00000048347	1.13243	0.0355	Pcdhb18	18B3
Up	ENSMUSG00000031451	1.13224	1.65e-18	Gas6	8A1.1
Up	ENSMUSG00000033576	1.12943	4.86e-05	Apol6	15D3
Up	ENSMUSG00000048285	1.12855	2.28e-23	Frmd6	12C2
Up	ENSMUSG00000020319	1.12501	0.00101	Wdpcp	11A3.1
Up	ENSMUSG00000027896	1.12427	0.00446	Slc16a4	3F2.3
Up	ENSMUSG00000057719	1.12006	0.000357	Sh3rf2	18B3
Up	ENSMUSG00000038910	1.11952	8.97e-05	Plcl2	17C
Up	ENSMUSG00000021575	1.11881	4.16e-09	Ahrr	13C1
Up	ENSMUSG00000030532	1.11658	3.38e-05	Hddc3	7D2
Up	ENSMUSG00000090084	1.11544	0.00321	Srpx	XA1.1
Up	ENSMUSG00000001506	1.11465	3.62e-27	Col1a1	11D
Up	ENSMUSG00000020895	1.11371	0.0492	Tmem107	11B3
Up	ENSMUSG00000038552	1.11175	5.59e-06	Fndc4	5B1
Up	ENSMUSG00000001751	1.11086	1.14e-07	Naglu	11D
Up	ENSMUSG00000021974	1.11069	0.0153	Fgf9	14C3
Up	ENSMUSG00000031286	1.1103	0.0427	Glt28d2	3F1
Up	ENSMUSG00000005951	1.10929	0.00577	Shpk	11B4
Up	ENSMUSG00000033105	1.10862	3.01e-11	Lss	10C1
Up	ENSMUSG00000066233	1.10444	0.0118	Tmem42	9F4
Up	ENSMUSG00000029119	1.1034	3.67e-12	Man2b2	5B3
Up	ENSMUSG00000029765	1.10299	1.24e-06	Plxna4	6A3.3
Up	ENSMUSG00000034164	1.10043	0.0364	Emid1	11A1
Up	ENSMUSG00000044674	1.09661	1.33e-13	Fzd1	5A1
Up	ENSMUSG00000041762	1.0959	0.00521	Gpr155	2C3
Up	ENSMUSG00000061048	1.0942	1.49e-11	Cdh3	8D3
Up	ENSMUSG00000033174	1.09413	1.2e-12	Mgll	6D1
Up	ENSMUSG00000034686	1.0926	0.000317	Prr7	13B1
Up	ENSMUSG00000004462	1.08589	1.22e-06	Tbccd1	16B1
Up	ENSMUSG00000041886	1.08412	0.0184	Macc1	12F2
Up	ENSMUSG00000024998	1.07932	4.51e-06	Plce1	19C3
Up	ENSMUSG00000000753	1.07863	2.51e-20	Serpinf1	11B5
Up	ENSMUSG00000074604	1.07702	0.0475	Mgst2	3C
Up	ENSMUSG00000034488	1.07518	3.67e-08	Edil3	13C3
Up	ENSMUSG00000031292	1.07331	0.0936	Cdkl5	XF4
Up	ENSMUSG00000038167	1.07073	0.0648	Plekhg6	6F3
Up	ENSMUSG00000038886	1.07024	1.1e-18	Man2a2	7D2
Up	ENSMUSG00000040350	1.0696	5.7e-05	Trim7	11B1.2
Up	ENSMUSG00000027030	1.06747	1.59e-15	Stk39	2C1.3
Up	ENSMUSG00000034853	1.06726	3.47e-05	Acot11	4C7
Up	ENSMUSG00000026437	1.06357	1.84e-14	Cdk18	10000
Up	ENSMUSG00000039577	1.06291	0.00293	Nphp4	400
Up	ENSMUSG00000006014	1.06242	0.0549	Prg4	1G1
Up	ENSMUSG00000096847	1.06118	0.0291	Tmem151b	17B3
Up	ENSMUSG00000067430	1.05984	0.0124	Zfp763	17B1
Up	ENSMUSG00000021928	1.0562	1.16e-07	Ebpl	14D1
Up	ENSMUSG00000026639	1.05615	0.0543	Lamb3	1H6
Up	ENSMUSG00000022090	1.056	1.99e-05	Pdlim2	14D2
Up	ENSMUSG00000023886	1.05257	3.22e-15	Smoc2	17A2
Up	ENSMUSG00000054196	1.05236	4.23e-19	Cthrc1	15B3.1
Up	ENSMUSG00000025491	1.05007	4.08e-10	Ifitm1	7F5
Up	ENSMUSG00000001823	1.04981	2.67e-07	Hoxd12	2C3
Up	ENSMUSG00000024621	1.04837	0.0861	Csf1r	180
Up	ENSMUSG00000029838	1.04777	0.0222	Ptn	6B1
Up	ENSMUSG00000030518	1.0446	0.0187	Fam189a1	7C
Up	ENSMUSG00000037946	1.04382	6.17e-09	Fgd3	13A5
Up	ENSMUSG00000030077	1.03977	0.00136	Chl1	60
Up	ENSMUSG00000054263	1.0386	4.11e-05	Lifr	15A1
Up	ENSMUSG00000022537	1.03821	0.00111	Tmem44	16B2
Up	ENSMUSG00000037335	1.03461	0.0139	Hand1	11B1.3
Up	ENSMUSG00000036545	1.0314	5.91e-06	Adamts2	11B1.3
Up	ENSMUSG00000037035	1.02795	1.47e-13	Inhbb	1E2.3
Up	ENSMUSG00000040618	1.02717	2.15e-17	Pck2	14C3
Up	ENSMUSG00000049225	1.02587	5.03e-06	Pdp1	4A1
Up	ENSMUSG00000029864	1.02521	0.0702	Gstk1	6B2.1
Up	ENSMUSG00000041935	1.02475	3.21e-07	AW549877	15A1
Up	ENSMUSG00000041477	1.02139	0.0726	Dcp1b	6F1
Up	ENSMUSG00000026072	1.02101	1.26e-08	Il1r1	1B
Up	ENSMUSG00000022261	1.01687	7.06e-21	Sdc2	15B3.1
Up	ENSMUSG00000021388	1.0161	1.38e-12	Aspn	13A5
Up	ENSMUSG00000032842	1.0154	4.9e-05	Abcc10	17C
Up	ENSMUSG00000022508	1.01185	2.86e-08	Bcl6	16B1
Up	ENSMUSG00000089812	1.01176	0.0433	Gm15867	1H6
Up	2610020H08RIK	1.01073	0.0833	NA	NANA
Up	FAM132B	1.01008	3.07e-06	NA	NANA
Up	ENSMUSG00000058571	1.00721	1.21e-12	Gpc6	140000
Up	ENSMUSG00000037525	1.00688	0.0804	Bcdin3d	15F1
Up	ENSMUSG00000023046	1.00485	2.72e-06	Igfbp6	15F2
Up	ENSMUSG00000032717	1.00055	2.58e-10	Mdfi	17C
Down	ENSMUSG00000026822	-11.4854	3.02e-14	Lcn2	2B
Down	ENSMUSG00000040026	-8.94271	1.82e-59	Saa3	7B3
Down	ENSMUSG00000058427	-8.61195	2.35e-07	Cxcl2	50
Down	ENSMUSG00000026390	-8.28286	1.01e-06	Marco	1E2.3
Down	ENSMUSG00000029380	-8.25896	6.16e-15	Cxcl1	50
Down	ENSMUSG00000025902	-8.18366	8.79e-07	Sox17	1A1
Down	ENSMUSG00000062488	-7.99596	1.19e-22	Ifit3b	19C1
Down	IRG1	-7.92136	5.12e-06	NA	NANA
Down	ENSMUSG00000034459	-7.87656	2.44e-51	Ifit1	19C1
Down	ENSMUSG00000042761	-7.56595	2.31e-05	Mrap2	9E3.1
Down	ENSMUSG00000050092	-7.35104	1.06e-15	Sprr2b	3F1
Down	ENSMUSG00000074896	-7.29603	2e-40	Ifit3	19C1
Down	ENSMUSG00000032315	-7.26928	2.28e-05	Cyp1a1	9B
Down	ENSMUSG00000066861	-7.18606	2.25e-05	Oas1g	5F
Down	ENSMUSG00000034855	-7.03062	8.72e-45	Cxcl10	500
Down	ENSMUSG00000023341	-7.00021	7.07e-09	Mx2	16C4
Down	ENSMUSG00000026222	-6.91642	0.000482	Sp100	1C5
Down	ENSMUSG00000047180	-6.87522	3.3e-25	Neurl3	1B
Down	ENSMUSG00000098934	-6.7016	0.000566	Gm18853	7000
Down	GM17757	-6.7016	0.000566	NA	NANA
Down	ENSMUSG00000046259	-6.62722	0.000579	Sprr2h	3F1
Down	ENSMUSG00000041827	-6.62031	4.29e-25	Oasl1	5F
Down	ENSMUSG00000032690	-6.58378	0.000229	Oas2	5F
Down	ENSMUSG00000105504	-6.52811	0.000215	Gbp5	3H1
Down	ENSMUSG00000031803	-6.5035	0.00109	B3gnt3	8B3.3
Down	ENSMUSG00000041620	-6.40702	0.00226	Mmp1b	9A1
Down	ENSMUSG00000070473	-6.38493	1.34e-07	Cldn3	5G2
Down	ENSMUSG00000068245	-6.32885	3.91e-07	Phf11d	14C3
Down	ENSMUSG00000032368	-6.27371	0.00123	Zic1	9E3.2
Down	ENSMUSG00000036510	-6.16774	0.00171	Cdh8	8D1
Down	ENSMUSG00000060183	-6.1636	0.000775	Cxcl11	500
Down	ENSMUSG00000052776	-6.13621	1.55e-18	Oas1a	5F
Down	ENSMUSG00000012428	-6.1012	5.07e-66	Steap4	5A1
Down	ENSMUSG00000030921	-6.03326	3.34e-09	Trim30a	7000
Down	ENSMUSG00000020638	-6.02716	6.2e-28	Cmpk2	12A2
Down	ENSMUSG00000043441	-5.99577	0.00508	Gpr149	30
Down	ENSMUSG00000037921	-5.98234	0.00137	Ddx60	8B3.1
Down	ENSMUSG00000020641	-5.95083	1.22e-12	Rsad2	12A2
Down	ENSMUSG00000000386	-5.94473	1.11e-05	Mx1	16C4
Down	ENSMUSG00000027514	-5.93568	3.15e-17	Zbp1	2H3
Down	ENSMUSG00000035692	-5.88747	2.15e-36	Isg15	400
Down	ENSMUSG00000044162	-5.83712	2.88e-27	Tnip3	6C1
Down	ENSMUSG00000062432	-5.81555	0.0106	Cyp26c1	19C2
Down	ENSMUSG00000028717	-5.80996	0.00693	Tal1	4D1
Down	ENSMUSG00000026450	-5.80483	0.00385	Chit1	10000
Down	ENSMUSG00000031089	-5.80319	0.0145	Slc6a14	XA2
Down	ENSMUSG00000039131	-5.79489	1.31e-08	Gipc2	3H3
Down	ENSMUSG00000067261	-5.66153	0.0168	Foxd3	4C6
Down	ENSMUSG00000029371	-5.6508	1.68e-11	Cxcl5	50
Down	ENSMUSG00000063260	-5.64165	0.00293	Syt10	15000
Down	ENSMUSG00000030350	-5.58729	0.0111	Prmt8	6F3
Down	ENSMUSG00000041062	-5.58256	0.00399	Mslnl	17A3.3
Down	ENSMUSG00000038071	-5.50647	0.00544	Npy6r	18B3
Down	ENSMUSG00000018916	-5.49924	0.0314	Csf2	11B1.3
Down	ENSMUSG00000035818	-5.49588	0.0249	Plekhs1	19D2
Down	ENSMUSG00000038067	-5.48301	3.48e-05	Csf3	11D
Down	ENSMUSG00000030107	-5.45371	7.47e-24	Usp18	6F1
Down	ENSMUSG00000019890	-5.4323	4.07e-25	Nts	10D1
Down	ENSMUSG00000078657	-5.4172	3.03e-05	Crnn	3F1
Down	ENSMUSG00000073555	-5.34303	0.00844	Gm4951	18D3
Down	ENSMUSG00000048834	-5.32413	0.0379	Vstm2a	11A2
Down	ENSMUSG00000054072	-5.32304	1.13e-19	Iigp1	18D3
Down	ENSMUSG00000032852	-5.27035	0.000188	Rspo4	2G3
Down	ENSMUSG00000029561	-5.20773	1.46e-17	Oasl2	5F
Down	ENSMUSG00000018459	-5.14502	0.00015	Slc13a3	2H3
Down	ENSMUSG00000025498	-5.14374	3.67e-15	Irf7	7F5
Down	ENSMUSG00000031932	-5.12244	0.0514	Gpr83	9A2
Down	ENSMUSG00000028037	-5.10451	3.05e-11	Ifi44	3H3
Down	ENSMUSG00000053279	-5.08286	9.95e-16	Aldh1a1	19B
Down	ENSMUSG00000020950	-5.07914	4.54e-08	Foxg1	12B3
Down	ENSMUSG00000024164	-5.07636	2.5e-24	C3	17D
Down	ENSMUSG00000035356	-5.06099	1.39e-15	Nfkbiz	16C1.1
Down	ENSMUSG00000091649	-5.06044	0.0301	Phf11b	14C3
Down	ENSMUSG00000027338	-5.05622	6.93e-52	Prnd	2F2
Down	ENSMUSG00000044165	-5.05491	0.0139	Bcl2l15	3F2.2
Down	ENSMUSG00000067297	-5.03492	8.4e-13	Ifit1bl2	19C1
Down	ENSMUSG00000042677	-5.00882	2.34e-85	Zc3h12a	4D2.2
Down	ENSMUSG00000045868	-5.00642	5.61e-91	Gvin1	7000
Down	ENSMUSG00000078606	-5.00642	5.61e-91	Gm4070	7000
Down	ENSMUSG00000033355	-4.9978	1.35e-32	Rtp4	16B1
Down	ENSMUSG00000030093	-4.93044	0.0113	Wnt7a	6D1
Down	ENSMUSG00000031594	-4.8727	0.0278	Fgl1	8A4
Down	ENSMUSG00000043613	-4.85969	1.34e-245	Mmp3	9A1
Down	ENSMUSG00000046916	-4.84337	0.000301	Myct1	10A1
Down	ENSMUSG00000038357	-4.78514	0.0292	Camp	9F2
Down	ENSMUSG00000095649	-4.76924	8.09e-07	Gm8979	7000
Down	ENSMUSG00000066755	-4.76852	1.85e-05	Tnfsf18	1H2.1
Down	ENSMUSG00000029605	-4.73963	6.28e-05	Oas1b	5F
Down	ENSMUSG00000045608	-4.73644	4.96e-05	Dbx2	15000
Down	ENSMUSG00000026166	-4.73122	4.88e-116	Ccl20	1C5
Down	ENSMUSG00000024211	-4.70562	0.000935	Grm8	6A3.2
Down	PAPL	-4.67897	9.53e-08	NA	NANA
Down	ENSMUSG00000028172	-4.59358	0.0577	Tacr3	3G3
Down	ENSMUSG00000001739	-4.58808	0.0507	Cldn15	5G2
Down	ENSMUSG00000032661	-4.57992	2.11e-05	Oas3	5F
Down	ENSMUSG00000035000	-4.56401	0.00294	Dpp4	2C1.3
Down	ENSMUSG00000024440	-4.55872	0.00147	Pcdh12	18B3
Down	ENSMUSG00000078853	-4.55368	3.18e-10	Igtp	11B1.3
Down	ENSMUSG00000023078	-4.54068	0.0452	Cxcl13	5000
Down	ENSMUSG00000039742	-4.53615	0.00348	Fam71f1	6A3.3
Down	ENSMUSG00000057596	-4.49293	0.00418	Trim30d	7000
Down	ENSMUSG00000050558	-4.4574	6.56e-06	Prokr2	2F2
Down	ENSMUSG00000030223	-4.43346	0.0433	Ptpro	6G1
Down	ENSMUSG00000035385	-4.41565	1.34e-214	Ccl2	11C
Down	ENSMUSG00000015533	-4.41436	1.04e-61	Itga2	13D2.2
Down	ENSMUSG00000026548	-4.40632	1.02e-06	Slamf9	1H3
Down	ENSMUSG00000039997	-4.35604	1.44e-21	Ifi203	1H3
Down	ENSMUSG00000016496	-4.32755	5.96e-06	Cd274	19C1
Down	ENSMUSG00000052180	-4.29074	0.0398	Serpinb6c	13A3.3
Down	ENSMUSG00000038805	-4.28582	0.0664	Six3	170000
Down	ENSMUSG00000095457	-4.25506	0.000553	Gm8989	7000
Down	ENSMUSG00000079012	-4.25245	4.96e-05	Serpina3m	12E
Down	ENSMUSG00000022055	-4.24246	1.68e-18	Nefl	14D1
Down	ENSMUSG00000029925	-4.23894	0.0234	Tbxas1	6B1
Down	ENSMUSG00000090942	-4.23426	1.52e-11	F830016B08Rik	18D3
Down	ENSMUSG00000037025	-4.23001	0.0846	Foxa2	2G3
Down	ENSMUSG00000063354	-4.21194	7.53e-05	Slc39a4	15D3
Down	ENSMUSG00000000317	-4.21	0.0559	Bcl6b	11B3
Down	ENSMUSG00000022931	-4.15117	0.0605	Krtap15	16C3.3
Down	PRL2C4	-4.14677	0.0392	NA	NANA
Down	ENSMUSG00000034422	-4.14432	1.67e-52	Parp14	16B3
Down	ENSMUSG00000061132	-4.14384	7.86e-11	Blnk	19C3
Down	ENSMUSG00000033837	-4.14154	0.0118	Foxh1	15D3
Down	ENSMUSG00000028268	-4.12258	9.65e-10	Gbp3	3H1
Down	ENSMUSG00000047501	-4.09678	2.22e-55	Cldn4	5G2
Down	ENSMUSG00000041986	-4.09243	2.81e-32	Elmod1	9A5.3
Down	ENSMUSG00000024365	-4.09229	0.018	Cyp21a1	17B1
Down	ENSMUSG00000029379	-4.08798	4.98e-08	Cxcl3	50
Down	ENSMUSG00000019772	-4.05832	0.0119	Vip	10A1
Down	ENSMUSG00000027574	-4.05563	0.058	Nkain4	2H4
Down	ENSMUSG00000039913	-4.05037	0.0928	Pak7	2F3
Down	ENSMUSG00000079049	-4.0485	0.0844	Serpinb1c	13A3.2
Down	ENSMUSG00000068606	-4.04274	0.000368	Gm4841	18D3
Down	ENSMUSG00000054385	-4.00208	0.0867	Ceacam2	7A3
Down	ENSMUSG00000025746	-3.98135	1.53e-15	Il6	5B1
Down	ENSMUSG00000049892	-3.9615	0.067	Rasd1	11B1.3
Down	ENSMUSG00000054764	-3.9503	0.0169	Mtnr1a	8B1.1
Down	ENSMUSG00000030162	-3.87897	7.34e-15	Olr1	6F3
Down	ENSMUSG00000056423	-3.87352	4.99e-06	Uts2b	16B2
Down	ENSMUSG00000028751	-3.82323	1.38e-10	Pla2g2e	4D3
Down	ENSMUSG00000069874	-3.80864	5.56e-33	Irgm2	11B1.3
Down	ENSMUSG00000043102	-3.80719	0.000787	Qrfp	2B
Down	ENSMUSG00000035042	-3.79858	2.28e-08	Ccl5	11C
Down	ENSMUSG00000029553	-3.79508	0.000107	Tfec	6A2
Down	ENSMUSG00000063234	-3.77722	0.0351	Gpr84	15F3
Down	ENSMUSG00000027356	-3.75407	0.0274	Fermt1	2F2
Down	ENSMUSG00000021719	-3.74717	0.0402	Rgs7bp	13D1
Down	ENSMUSG00000039853	-3.74294	0.00847	Trim14	4B1
Down	ENSMUSG00000043953	-3.73558	0.0462	Ccrl2	9F2
Down	ENSMUSG00000040483	-3.72052	2.69e-23	Xaf1	11B4
Down	ENSMUSG00000049436	-3.71041	0.000123	Upk1b	16B4
Down	ENSMUSG00000068876	-3.6984	0.00167	Cgn	3F2.1
Down	ENSMUSG00000025196	-3.69422	7.53e-11	Cpn1	19C3
Down	ENSMUSG00000064246	-3.66729	6e-19	Chil1	10000
Down	ENSMUSG00000043017	-3.66461	2.49e-08	Ptgir	7A2
Down	ENSMUSG00000082292	-3.65997	0.0102	Gm12250	11B1.3
Down	ENSMUSG00000041552	-3.65228	1.51e-10	Ptchd1	XF3
Down	ENSMUSG00000003051	-3.64437	0.0594	Elf3	10000
Down	ENSMUSG00000017002	-3.63846	0.000809	Slpi	2H3
Down	ENSMUSG00000029417	-3.62609	2.5e-06	Cxcl9	500
Down	ENSMUSG00000058207	-3.61642	0.000472	Serpina3k	12E
Down	ENSMUSG00000037625	-3.61609	0.0513	Cldn11	3A3
Down	ENSMUSG00000062296	-3.57602	0.00178	Trank1	9F3
Down	ENSMUSG00000045625	-3.56006	0.059	Pigz	16B2
Down	ENSMUSG00000036931	-3.54163	0.00478	Nfkbid	7B1
Down	ENSMUSG00000029778	-3.54065	0.00191	Adcyap1r1	6B3
Down	ENSMUSG00000021345	-3.49854	0.0386	Prl8a6	13A3.1
Down	ENSMUSG00000024678	-3.48977	6.41e-10	Ms4a4d	19A
Down	ENSMUSG00000004872	-3.48	0.00473	Pax3	1C4
Down	FAM159A	-3.47996	0.029	NA	NANA
Down	ENSMUSG00000031722	-3.47607	7.34e-09	Hp	8D3
Down	ENSMUSG00000090215	-3.46443	0.000354	Trim34b	7000
Down	ENSMUSG00000020327	-3.46025	0.0207	Fgf22	10C1
Down	ENSMUSG00000024235	-3.45603	9.79e-10	Map3k8	18A1
Down	ENSMUSG00000079013	-3.45078	3.69e-16	Serpina3j	12E
Down	ENSMUSG00000031937	-3.43984	7.19e-10	Vstm5	9A2
Down	ENSMUSG00000021403	-3.43224	6.21e-91	Serpinb9b	13A3.2
Down	ENSMUSG00000027913	-3.42443	0.00221	Crct1	3F1
Down	ENSMUSG00000023959	-3.39331	2.69e-09	Clic5	17B3
Down	ENSMUSG00000030209	-3.3898	0.0597	Grin2b	6G1
Down	ENSMUSG00000027931	-3.36903	6.88e-13	Npr1	3F1
Down	ENSMUSG00000026638	-3.36543	1.09e-05	Irf6	1H6
Down	METTL20	-3.35597	3.59e-18	NA	NANA
Down	ENSMUSG00000028804	-3.34716	0.0162	Csmd2	4D2.2
Down	ENSMUSG00000055761	-3.31381	0.0238	Nkain3	4A3
Down	ENSMUSG00000079092	-3.3116	0.0314	Prl2c2	13A1
Down	ENSMUSG00000085162	-3.29629	0.0686	Gm12295	11B3
Down	ENSMUSG00000025608	-3.27943	4.44e-09	Podxl	6A3.3
Down	ENSMUSG00000027843	-3.26733	0.00108	Ptpn22	3F2.2
Down	ENSMUSG00000020123	-3.25178	2.23e-47	Avpr1a	10D2
Down	ENSMUSG00000039349	-3.23646	3.44e-14	C130074G19Rik	1H5
Down	ENSMUSG00000009248	-3.21793	0.000342	Ascl2	7F5
Down	ENSMUSG00000033327	-3.21793	0.0647	Tnxb	17B1
Down	ENSMUSG00000068246	-3.21409	7.86e-14	Apol9b	150
Down	ENSMUSG00000054215	-3.18477	0.0208	Sprr2k	3F1
Down	1700019B21RIK	-3.18421	0.000335	NA	NANA
Down	ENSMUSG00000017830	-3.18298	7.62e-06	Dhx58	11D
Down	ENSMUSG00000006930	-3.1735	3.98e-08	Hap1	11D
Down	ENSMUSG00000041992	-3.1602	0.00448	Rapgef5	12F2
Down	ENSMUSG00000044258	-3.15726	2.77e-17	Ctla2a	13B2
Down	ENSMUSG00000007682	-3.15614	8.98e-20	Dio2	12D3
Down	ENSMUSG00000057346	-3.15536	2.01e-18	Apol9a	15D3
Down	ENSMUSG00000039934	-3.15124	1.3e-24	Gsap	5A3
Down	ENSMUSG00000050359	-3.15079	0.0404	Sprr1a	3F1
Down	ENSMUSG00000090272	-3.14711	0.000246	Mndal	1H3
Down	ENSMUSG00000052563	-3.1416	0.0853	D930048N14Rik	11B1.3
Down	ENSMUSG00000034912	-3.1395	2.03e-17	Mdga2	12C2
Down	ENSMUSG00000026896	-3.12936	4.7e-29	Ifih1	2C1.3
Down	ENSMUSG00000042671	-3.12809	2.62e-08	Rgs8	1G3
Down	ENSMUSG00000038963	-3.1014	8.99e-64	Slco4a1	2H4
Down	ENSMUSG00000033208	-3.08943	0.000298	S100b	10C1
Down	ENSMUSG00000020723	-3.08199	0.0922	Cacng4	110
Down	ENSMUSG00000024747	-3.07652	8.09e-13	Aldh1a7	19B
Down	ENSMUSG00000025081	-3.07345	2.67e-05	Tdrd1	19D2
Down	ENSMUSG00000036136	-3.05688	6.04e-05	Fam110c	12A2
Down	ENSMUSG00000047330	-3.05592	2.69e-08	Kcne4	1C4
Down	ENSMUSG00000010760	-3.0406	0.0199	Phlda2	7F5
Down	ENSMUSG00000109864	-3.02227	0.0533	Eid3	10C1
Down	ENSMUSG00000059900	-3.01231	5.68e-13	Tmem40	6000
Down	ENSMUSG00000035561	-3.01076	4.81e-14	Aldh1b1	4B1
Down	5830416P10RIK	-3.0103	0.0354	NA	NANA
Down	ENSMUSG00000026247	-3.00334	0.0411	Ecel1	1C5
Down	ENSMUSG00000029664	-2.99424	2.31e-16	Tfpi2	6A1
Down	ENSMUSG00000054203	-2.99259	0.0138	Ifi205	1H3
Down	ENSMUSG00000075270	-2.98662	0.00385	Pde11a	2C3
Down	ENSMUSG00000038151	-2.98536	2.92e-23	Prdm1	10B2
Down	ENSMUSG00000034037	-2.98036	0.0216	Fgd5	6D1
Down	ENSMUSG00000046178	-2.97439	0.0673	Nxph1	6A1
Down	ENSMUSG00000025427	-2.97226	0.000215	Rnf165	18000
Down	ENSMUSG00000026100	-2.97114	2.37e-50	Mstn	1C1.1
Down	ENSMUSG00000039395	-2.96191	1.96e-09	Mreg	1C3
Down	ENSMUSG00000036192	-2.95541	2.44e-05	Rorb	19B
Down	ENSMUSG00000062345	-2.95116	7.38e-21	Serpinb2	1E2.1
Down	ENSMUSG00000035373	-2.94542	7.14e-83	Ccl7	11C
Down	ENSMUSG00000006490	-2.93537	0.000624	Prl8a9	13A3.1
Down	ENSMUSG00000078922	-2.92548	1.46e-13	Tgtp1	11B1.2
Down	ENSMUSG00000037014	-2.91976	0.0259	Sstr4	2G3
Down	ENSMUSG00000025013	-2.91452	0.00132	Tll2	19C3
Down	ENSMUSG00000024331	-2.91169	3.28e-30	Dsc2	18A2
Down	ENSMUSG00000090698	-2.90714	3.91e-06	Apold1	6G1
Down	ENSMUSG00000094651	-2.87847	0.0373	Gal3st2	1D
Down	ENSMUSG00000017737	-2.87127	7.6e-45	Mmp9	2H3
Down	ENSMUSG00000039457	-2.87081	0.000127	Ppl	16A1
Down	ENSMUSG00000092545	-2.86949	4.3e-05	Gm20319	16B2
Down	AMICA1	-2.85916	0.00603	NA	NANA
Down	ENSMUSG00000001021	-2.84995	0.00876	S100a3	3F1
Down	ENSMUSG00000016024	-2.84681	1.53e-05	Lbp	2H1
Down	ENSMUSG00000021678	-2.84384	1.7e-10	F2rl1	13D1
Down	ENSMUSG00000022514	-2.83871	3.12e-49	Il1rap	16B2
Down	ENSMUSG00000028528	-2.8326	0.0117	Dnajc6	4C6
Down	ENSMUSG00000004837	-2.83162	0.0554	Grap	11B2
Down	ENSMUSG00000046709	-2.82666	0.0181	Mapk10	500000
Down	ENSMUSG00000046727	-2.82326	7.4e-12	Cystm1	18B2
Down	ENSMUSG00000078921	-2.82038	6.24e-13	Tgtp2	11B1.2
Down	ENSMUSG00000026401	-2.80743	1.27e-07	Cd55b	10000
Down	ENSMUSG00000029875	-2.79715	0.00416	Ccdc184	15F1
Down	ENSMUSG00000050397	-2.79595	4.65e-06	Foxl2	9E3.3
Down	ENSMUSG00000047562	-2.78434	7.19e-44	Mmp10	9A1
Down	ENSMUSG00000031410	-2.78227	2.89e-05	Nxf7	XF1
Down	ENSMUSG00000045932	-2.77909	6.5e-40	Ifit2	19C1
Down	ENSMUSG00000042379	-2.77754	3.5e-05	Esm1	13D2.2
Down	ENSMUSG00000042129	-2.75907	1.35e-08	Rassf4	6000
Down	ENSMUSG00000079339	-2.75902	0.000655	Ifit1bl1	19C1
Down	ENSMUSG00000021219	-2.74973	5.84e-18	Rgs6	12D1
Down	ENSMUSG00000044737	-2.74038	0.00236	Klk14	7B3
Down	ENSMUSG00000071001	-2.73466	0.00378	Hrct1	4B1
Down	ENSMUSG00000022218	-2.73459	0.016	Tgm1	14C3
Down	ENSMUSG00000029337	-2.73338	4.45e-12	Fgf5	5000
Down	ENSMUSG00000096965	-2.72912	0.00021	3300005D01Rik	17A1
Down	ENSMUSG00000025069	-2.72666	1.33e-05	Gsto2	19D1
Down	ENSMUSG00000019966	-2.72125	8.74e-49	Kitl	10D1
Down	ENSMUSG00000029648	-2.7137	2.13e-48	Flt1	5G3
Down	ENSMUSG00000024868	-2.71072	0.0146	Dkk1	19C1
Down	ENSMUSG00000048304	-2.70194	0.000192	Slitrk3	3000
Down	ENSMUSG00000072944	-2.70166	2.45e-07	Nup62cl	XF1
Down	ENSMUSG00000040253	-2.69283	5.86e-15	Gbp7	3H1
Down	ENSMUSG00000020151	-2.68524	0.0428	Ptprr	10D2
Down	ENSMUSG00000017652	-2.68431	2.1e-24	Cd40	2H3
Down	ENSMUSG00000028976	-2.66186	0.0111	Slc2a5	400
Down	ENSMUSG00000030693	-2.66163	0.00689	Klk10	7B3
Down	ENSMUSG00000037736	-2.65825	2.04e-57	Limch1	5C3.1
Down	ENSMUSG00000022237	-2.65721	0.0484	Ankrd33b	15B2
Down	ENSMUSG00000026832	-2.65694	0.00226	Cytip	2C1.1
Down	ENSMUSG00000074151	-2.65201	1.04e-06	Nlrc5	8C5
Down	ENSMUSG00000030905	-2.64828	7.59e-14	Crym	7F2
Down	ENSMUSG00000039004	-2.64795	7.4e-10	Bmp6	13A3.3
Down	ENSMUSG00000012519	-2.63584	3.77e-21	Mlkl	80
Down	ENSMUSG00000039717	-2.63538	1.61e-08	Ralyl	3A1
Down	ENSMUSG00000022548	-2.62701	4.95e-05	Apod	16B2
Down	ENSMUSG00000073102	-2.62405	3.18e-09	Drc1	5B1
Down	ENSMUSG00000024743	-2.62297	7.81e-11	Syt7	19A
Down	ENSMUSG00000020486	-2.62286	3.18e-07	2021-09-04	11C
Down	ENSMUSG00000040680	-2.62202	2.67e-12	Kremen2	17A3.3
Down	ENSMUSG00000048186	-2.61965	0.00864	Bend7	2A1
Down	ENSMUSG00000022847	-2.61936	0.0268	Thpo	16B1
Down	ENSMUSG00000049723	-2.61633	0.0387	Mmp12	9A1
Down	ENSMUSG00000039904	-2.61596	8.35e-12	Gpr37	6A3.1
Down	ENSMUSG00000035283	-2.60842	0.000109	Adrb1	19D2
Down	ENSMUSG00000016239	-2.59628	0.00133	Lonrf3	XA3.3
Down	ENSMUSG00000031994	-2.58754	1.84e-11	Adamts8	9A4
Down	ENSMUSG00000078937	-2.58564	0.0128	Cpt1b	15000
Down	ENSMUSG00000067279	-2.56666	1.83e-11	Ppp1r3c	19C2
Down	ENSMUSG00000020826	-2.56614	1.61e-06	Nos2	11B5
Down	ENSMUSG00000042477	-2.5608	0.0553	Tfap2e	4D2.2
Down	ENSMUSG00000070287	-2.55193	0.00723	Slc35g2	9E3.3
Down	ENSMUSG00000056457	-2.5515	0.0719	Prl2c3	13A1
Down	ENSMUSG00000031488	-2.55127	1.52e-19	Rab11fip1	8A2
Down	ENSMUSG00000018920	-2.5433	2.03e-17	Cxcl16	11B3
Down	ENSMUSG00000021750	-2.54309	0.0049	Fam107a	14A1
Down	ENSMUSG00000033520	-2.53804	0.00149	Idi2	13A1
Down	ENSMUSG00000040136	-2.51863	0.0933	Abcc8	7B3
Down	ENSMUSG00000059898	-2.51546	3.48e-05	Dsc3	18A2
Down	ENSMUSG00000020077	-2.51237	1.06e-06	Srgn	10B4
Down	ENSMUSG00000098754	-2.50361	5.2e-43	Prn	2F2
Down	ENSMUSG00000056144	-2.50015	0.000304	Trim34a	7000
Down	ENSMUSG00000074657	-2.49108	1.88e-05	Kif5a	10D3
Down	ENSMUSG00000030792	-2.48748	0.0497	Dkkl1	7B3
Down	ENSMUSG00000071192	-2.48559	0.000752	Wfikkn1	17A3.3
Down	ENSMUSG00000029082	-2.47875	1.39e-06	Bst1	5B3
Down	ENSMUSG00000002459	-2.46828	0.0126	Rgs20	1A1
Down	GUCY1B3	-2.46759	1.41e-25	NA	NANA
Down	ENSMUSG00000079014	-2.46456	4.06e-74	Serpina3i	12E
Down	ENSMUSG00000002033	-2.46167	1.05e-14	Cd3g	9A5.2
Down	ENSMUSG00000031639	-2.45914	2.64e-14	Tlr3	8B1.1
Down	ENSMUSG00000049493	-2.44632	0.00127	Pls1	9E3.3
Down	ENSMUSG00000047735	-2.43555	8.14e-23	Samd9l	6A1
Down	ENSMUSG00000038216	-2.42962	4.67e-11	Pnmt	11D
Down	ENSMUSG00000020902	-2.42889	5.42e-09	Ntn1	11B3
Down	ENSMUSG00000020000	-2.4261	2.24e-71	Moxd1	10A4
Down	ENSMUSG00000041020	-2.42481	0.00763	Map7d2	XF4
Down	ENSMUSG00000074272	-2.42052	0.0311	Ceacam1	7A3
Down	ENSMUSG00000028435	-2.41995	0.0998	Aqp3	4A5
Down	ENSMUSG00000056413	-2.41971	0.0141	Adap1	5G2
Down	ENSMUSG00000022949	-2.41701	0.0269	Clic6	16C4
Down	ENSMUSG00000047976	-2.41139	0.000323	Kcna1	6F3
Down	ENSMUSG00000039616	-2.41044	1.9e-14	Mocos	18A2
Down	ENSMUSG00000026475	-2.40838	3.04e-57	Rgs16	1G3
Down	C330013J21RIK	-2.40621	0.001	NA	NANA
Down	ENSMUSG00000029245	-2.40558	8.04e-08	Epha5	50
Down	ENSMUSG00000037411	-2.39938	1.12e-68	Serpine1	5G2
Down	ENSMUSG00000046718	-2.38141	6.93e-37	Bst2	8B3.3
Down	ENSMUSG00000025082	-2.37981	0.0125	Vwa2	19D2
Down	ENSMUSG00000001827	-2.37847	0.044	Folr1	700
Down	ENSMUSG00000063130	-2.37841	0.0959	Calml3	13A1
Down	ENSMUSG00000026890	-2.37815	0.03	Lhx6	2B
Down	ENSMUSG00000022357	-2.37541	0.0697	Klhl38	15D1
Down	ENSMUSG00000055994	-2.3738	0.02	Nod2	8C3
Down	ENSMUSG00000072674	-2.35905	4.97e-08	Plac9b	14A3
Down	ENSMUSG00000038507	-2.3523	4.07e-21	Parp12	6B1
Down	ENSMUSG00000018500	-2.3517	4.05e-13	Adora2b	11B2
Down	ENSMUSG00000049502	-2.35115	1.85e-27	Dtx3l	16B3
Down	ENSMUSG00000024451	-2.34701	2.97e-21	Arap3	18B3
Down	ENSMUSG00000022906	-2.34657	2.78e-23	Parp9	16B3
Down	ENSMUSG00000047591	-2.34132	0.00517	Mafa	15D3
Down	ENSMUSG00000040035	-2.33868	0.00111	Disp2	200000
Down	ENSMUSG00000003849	-2.33854	7.83e-45	Nqo1	8D3
Down	ENSMUSG00000020810	-2.33709	9.04e-10	Cygb	1100
Down	ENSMUSG00000050505	-2.33563	0.000336	Pcdh20	140
Down	ENSMUSG00000051375	-2.33442	7.14e-35	Pcdh1	18B3
Down	ENSMUSG00000074874	-2.32279	0.00976	Ctla2b	13B2
Down	ENSMUSG00000020297	-2.3192	0.000123	Nsg2	11A4
Down	ENSMUSG00000078920	-2.3129	6.8e-10	Ifi47	11B1.2
Down	ENSMUSG00000026399	-2.30464	1.65e-44	Cd55	10000
Down	ENSMUSG00000001166	-2.30431	0.00186	Oas1c	5F
Down	ENSMUSG00000071637	-2.29375	9.82e-56	Cebpd	16A2
Down	ENSMUSG00000034958	-2.29317	0.000107	Atcay	10C1
Down	ENSMUSG00000028337	-2.29132	4.72e-06	Coro2a	4B1
Down	ENSMUSG00000064147	-2.29116	0.0814	Rab44	17A3.3
Down	ENSMUSG00000032860	-2.28894	1.73e-39	P2ry2	700
Down	ENSMUSG00000039252	-2.28851	0.000254	Lgi2	5C1
Down	ENSMUSG00000037379	-2.28532	1.12e-22	Spon2	5B1
Down	ENSMUSG00000022747	-2.27152	0.000215	St3gal6	16C1.2
Down	ENSMUSG00000054855	-2.26225	3.92e-37	Rnd1	15F1
Down	ENSMUSG00000026177	-2.2584	0.00767	Slc11a1	1C3
Down	ENSMUSG00000048582	-2.25682	5.79e-11	Gja3	14C3
Down	ENSMUSG00000074743	-2.25487	9.09e-35	Thbd	2G3
Down	ENSMUSG00000040528	-2.23028	0.00497	Milr1	110
Down	ENSMUSG00000051985	-2.2276	2.97e-08	Igfn1	10000
Down	ENSMUSG00000030029	-2.22185	5.47e-46	Lrig1	6D2
Down	ENSMUSG00000090125	-2.2162	0.0562	Pou3f1	4D2.2
Down	ENSMUSG00000087461	-2.21384	0.0976	C230014O12Rik	2B
Down	ENSMUSG00000027801	-2.21091	0.0108	Tm4sf4	3D
Down	ENSMUSG00000019929	-2.20167	2.68e-21	Dcn	10C3
Down	ENSMUSG00000041449	-2.19513	2.22e-78	Serpina3h	12E
Down	ENSMUSG00000027004	-2.19143	1.02e-27	Frzb	2C3
Down	ENSMUSG00000039431	-2.19047	7.25e-10	Mtmr7	8A4
Down	ENSMUSG00000078349	-2.18802	0.0315	AW011738	400
Down	ENSMUSG00000050022	-2.18708	2.52e-05	Amz1	5G2
Down	ENSMUSG00000039716	-2.18443	0.000845	Dock3	9F1
Down	ENSMUSG00000024379	-2.17476	0.0182	Tslp	18B1
Down	ENSMUSG00000050711	-2.16959	0.0768	Scg2	1C4
Down	ENSMUSG00000030683	-2.16956	0.0485	Sez6l2	7F3
Down	ENSMUSG00000031886	-2.15526	0.00255	Ces2e	8D3
Down	ENSMUSG00000032487	-2.15046	2.46e-56	Ptgs2	1G1
Down	ENSMUSG00000029826	-2.14706	1.84e-22	Zc3hav1	6B1
Down	ENSMUSG00000000305	-2.1466	7.59e-12	Cdh4	2H4
Down	ENSMUSG00000025283	-2.14014	5.05e-84	Sat1	XF3
Down	ENSMUSG00000001123	-2.1389	8.02e-28	Lgals9	11B5
Down	ENSMUSG00000036437	-2.13167	4.62e-08	Npy1r	8B3.1
Down	ENSMUSG00000029377	-2.12947	4.09e-25	Ereg	50
Down	ENSMUSG00000026285	-2.12878	0.081	Pdcd1	1D
Down	ENSMUSG00000041607	-2.12737	1.3e-07	Mbp	18000
Down	ENSMUSG00000032854	-2.1248	0.0125	Ugt8a	3G1
Down	ENSMUSG00000021904	-2.12125	0.0644	Sema3g	14B
Down	ENSMUSG00000045201	-2.11965	0.00354	Lrrc3b	14A2
Down	ENSMUSG00000055639	-2.11363	2.48e-16	Dach1	14E2.1
Down	ENSMUSG00000040829	-2.11356	0.0179	Zmynd15	11B3
Down	ENSMUSG00000071636	-2.10901	0.0452	Rimbp3	16A3
Down	ENSMUSG00000108218	-2.10719	0.00416	Olfr1372-ps1	11B1.3
Down	ENSMUSG00000066363	-2.1054	4.58e-29	Serpina3f	12E
Down	ENSMUSG00000030996	-2.10492	1.88e-08	Art1	700
Down	ENSMUSG00000032087	-2.1021	1.16e-07	Dscaml1	9A5.2
Down	ENSMUSG00000018865	-2.10197	1.86e-19	Sult4a1	1500
Down	ENSMUSG00000036412	-2.1008	0.00248	Arsi	180
Down	ENSMUSG00000021684	-2.09447	1.05e-06	Pde8b	13D1
Down	ENSMUSG00000040495	-2.09344	0.000307	Chrm4	20
Down	ENSMUSG00000006958	-2.09038	8.51e-15	Chrd	16B1
Down	ENSMUSG00000015468	-2.0898	5.27e-15	Notch4	17B1
Down	ENSMUSG00000001247	-2.08363	5.71e-12	Lsr	7B1
Down	ENSMUSG00000022054	-2.08291	7.91e-22	Nefm	14D1
Down	ENSMUSG00000007877	-2.08221	4.7e-09	Tcap	11D
Down	6330403A02RIK	-2.08142	0.0174	NA	NANA
Down	ENSMUSG00000042254	-2.07461	0.00582	Cilp	9C
Down	ENSMUSG00000048004	-2.07203	0.00735	Tmem196	12F2
Down	ENSMUSG00000037188	-2.07185	5.63e-05	Grhl3	4D3
Down	ENSMUSG00000033538	-2.0708	5.5e-11	Casp4	9A1
Down	ENSMUSG00000029819	-2.06947	0.0583	Npy	6B2.3
Down	AI607873	-2.06873	0.00158	NA	NANA
Down	ENSMUSG00000003541	-2.06773	9.07e-66	Ier3	17B1
Down	H2-T9	-2.06635	1.93e-11	NA	NANA
Down	ENSMUSG00000095304	-2.04958	0.00024	Plac9a	14A3
Down	ENSMUSG00000056116	-2.04785	2.4e-11	H2-T22	17B1
Down	ENSMUSG00000031502	-2.04445	2.21e-32	Col4a1	8A1.1
Down	ENSMUSG00000089809	-2.04227	1.54e-08	Rasgef1b	50000
Down	ENSMUSG00000079654	-2.04185	0.0323	Prrt4	6A3.3
Down	ENSMUSG00000026875	-2.04048	0.0776	Traf1	2B
Down	ENSMUSG00000022790	-2.03877	1.82e-08	Igsf11	16B4
Down	ENSMUSG00000041481	-2.03718	5.99e-64	Serpina3g	12E
Down	ENSMUSG00000078153	-2.03388	3.27e-05	Psme2b	11B1.2
Down	ENSMUSG00000026104	-2.03059	5.32e-06	Stat1	1C1.1
Down	ENSMUSG00000008540	-2.02475	3.61e-29	Mgst1	6G1
Down	ENSMUSG00000040033	-2.02151	3.63e-25	Stat2	10D3
Down	ENSMUSG00000023034	-2.02042	3.36e-23	Nr4a1	15F1
Down	ENSMUSG00000011267	-2.01441	5.69e-06	Zfp296	7A3
Down	ENSMUSG00000002944	-2.01292	3.06e-08	Cd36	5A3
Down	ENSMUSG00000052821	-2.00702	0.0538	Cysltr1	XD
Down	ENSMUSG00000061082	-2.00375	0.0562	Plac1	XA5
Down	ENSMUSG00000045319	-2.00046	0.000322	Proser2	2A1
Down	ENSMUSG00000040605	-1.99836	1.79e-15	Bace2	16C4
Down	ENSMUSG00000004730	-1.98768	0.028	Adgre1	17D
Down	ENSMUSG00000024140	-1.98662	2.96e-12	Epas1	170000
Down	ENSMUSG00000023336	-1.97616	3.08e-05	Wfdc1	80
Down	ENSMUSG00000073557	-1.97615	3.76e-11	Ppp1r12b	10000
Down	1810011O10RIK	-1.97607	1.45e-15	NA	NANA
Down	ENSMUSG00000052415	-1.97446	2.4e-08	Tchh	3F2.1
Down	ENSMUSG00000024481	-1.96752	0.00991	Lvrn	18C
Down	ENSMUSG00000006542	-1.96746	0.0215	Prkag3	1C4
Down	ENSMUSG00000026941	-1.96631	0.0477	Mamdc4	2A3
Down	ENSMUSG00000063531	-1.95467	1.75e-31	Sema3e	5A1
Down	ENSMUSG00000021815	-1.94666	0.0924	Mss51	14A3
Down	ENSMUSG00000023043	-1.9387	5.65e-13	Krt18	15F2
Down	ENSMUSG00000068748	-1.93362	1.13e-10	Ptprz1	6A3.1
Down	ENSMUSG00000020865	-1.93292	1.4e-07	Abcc3	11D
Down	ENSMUSG00000025068	-1.93284	1.52e-41	Gsto1	19D1
Down	ENSMUSG00000041362	-1.92987	0.0307	Shtn1	19D3
Down	ENSMUSG00000026765	-1.92743	0.0571	Lypd6b	2C1.1
Down	ENSMUSG00000029298	-1.92725	8.85e-05	Gbp9	500000
Down	ENSMUSG00000021700	-1.92577	0.0181	Rab3c	13D2.1
Down	ENSMUSG00000090307	-1.9255	4.95e-06	1700071M16Rik	17B3
Down	ENSMUSG00000072941	-1.92164	3.54e-14	Sod3	5C1
Down	ENSMUSG00000000706	-1.91977	0.0356	Btn1a1	13A3.1
Down	ENSMUSG00000038347	-1.9176	0.0872	Tcte2	17A1
Down	ENSMUSG00000063011	-1.91686	0.00172	Msln	17A3.3
Down	ENSMUSG00000011382	-1.9161	0.00386	Dhdh	7B3
Down	ENSMUSG00000024647	-1.9128	0.0149	Cbln2	180000
Down	ENSMUSG00000024846	-1.91214	0.00238	Cst6	19A
Down	ENSMUSG00000015843	-1.9115	3.1e-14	Rxrg	1H2.3
Down	ENSMUSG00000027611	-1.91105	1.41e-16	Procr	2H1
Down	ENSMUSG00000069893	-1.91101	5.05e-21	9930111J21Rik1	11B1.2
Down	ENSMUSG00000044176	-1.90857	0.0318	Spink10	180
Down	CCDC109B	-1.90066	1.05e-09	NA	NANA
Down	ENSMUSG00000046733	-1.89454	7.21e-36	Gprc5a	6G1
Down	ENSMUSG00000032271	-1.88803	8.83e-05	Nnmt	9A5.3
Down	ENSMUSG00000028396	-1.88434	5.78e-05	2310002L09Rik	4C3
Down	ENSMUSG00000092060	-1.88329	2.86e-30	Bend4	5C3.1
Down	ENSMUSG00000060512	-1.88148	6.38e-09	0610040J01Rik	5C3.1
Down	ENSMUSG00000038168	-1.87957	2.77e-17	P3h2	16B1
Down	ENSMUSG00000029223	-1.87583	1.12e-30	Uchl1	5C3.1
Down	ENSMUSG00000036718	-1.87445	5.76e-34	Micall2	5G2
Down	ENSMUSG00000026479	-1.86929	4.28e-21	Lamc2	1G3
Down	ENSMUSG00000001053	-1.86743	1.39e-07	N4bp3	11B1.3
Down	ENSMUSG00000023913	-1.86574	1.88e-37	Pla2g7	17B3
Down	ENSMUSG00000027800	-1.85925	1.58e-55	Tm4sf1	3D
Down	ENSMUSG00000048905	-1.85809	0.0307	4930539E08Rik	17A3.3
Down	ENSMUSG00000029330	-1.8554	8.25e-06	Cds1	50000
Down	ENSMUSG00000052133	-1.85274	0.0636	Sema5b	16B3
Down	ENSMUSG00000038521	-1.8521	0.00242	C1s1	6F2
Down	ENSMUSG00000029309	-1.84545	1.22e-09	Sparcl1	500000
Down	ENSMUSG00000022523	-1.84373	0.0067	Fgf12	16B2
Down	ENSMUSG00000027562	-1.84322	2.38e-05	Car2	3A1
Down	ENSMUSG00000025885	-1.8419	8.45e-08	Myo5b	1800
Down	ENSMUSG00000002325	-1.84188	9.47e-21	Irf9	14C3
Down	ENSMUSG00000000486	-1.84162	0.0332	2021-09-01	7F3
Down	ENSMUSG00000046159	-1.84147	1.37e-06	Chrm3	13A1
Down	ENSMUSG00000020467	-1.83761	2.67e-32	Efemp1	11A3.3
Down	ENSMUSG00000073599	-1.83612	1.74e-24	Ecscr	18B2
Down	ENSMUSG00000016150	-1.83374	0.0182	Tenm1	XA4
Down	ENSMUSG00000028546	-1.8336	0.0186	Elavl4	4C7
Down	ENSMUSG00000021087	-1.83119	1.88e-05	Rtn1	12C3
Down	ENSMUSG00000027078	-1.8304	3.81e-17	Ube2l6	2D
Down	ENSMUSG00000068522	-1.83004	0.024	Aard	15C
Down	ENSMUSG00000026459	-1.82808	4.44e-28	Myog	10000
Down	ENSMUSG00000007805	-1.82584	3.94e-21	Twist2	1D
Down	ENSMUSG00000021025	-1.82144	1.43e-34	Nfkbia	12C1
Down	ENSMUSG00000061762	-1.81932	0.0261	Tac1	6A1
Down	ENSMUSG00000022415	-1.81878	1.91e-05	Syngr1	150
Down	ENSMUSG00000025229	-1.81757	0.000125	Pitx3	19C3
Down	ENSMUSG00000074227	-1.81632	7.81e-16	Spint2	7B1
Down	ENSMUSG00000028599	-1.81187	3.91e-16	Tnfrsf1b	40
Down	ENSMUSG00000036492	-1.80706	0.0529	Rnf39	17B1
Down	ENSMUSG00000054999	-1.80685	0.04	Naaladl1	19A
Down	ENSMUSG00000017734	-1.80397	2.13e-22	Dbndd2	2H3
Down	ENSMUSG00000037580	-1.80316	9.5e-06	Gch1	14C1
Down	ENSMUSG00000053216	-1.79937	0.0889	Btn2a2	13A3.1
Down	ENSMUSG00000089662	-1.79917	0.00211	Gm14057	2F1
Down	ENSMUSG00000067242	-1.79733	0.04	Lgi1	19C3
Down	ENSMUSG00000023000	-1.79206	1.7e-05	Dhh	15F1
Down	ENSMUSG00000020205	-1.79088	9.61e-44	Phlda1	10D1
Down	ENSMUSG00000051435	-1.79042	0.0328	Fhad1	40
Down	ENSMUSG00000069892	-1.79007	1.24e-11	9930111J21Rik2	11B1.2
Down	ADRBK2	-1.78926	0.0318	NA	NANA
Down	ENSMUSG00000038235	-1.78831	1.36e-44	F11r	1H3
Down	ENSMUSG00000070802	-1.78616	1.2e-18	Pnmal2	7A2
Down	ENSMUSG00000028270	-1.78358	0.00523	Gbp2	3H1
Down	ENSMUSG00000050071	-1.77903	3.74e-23	Bex1	XF1
Down	ENSMUSG00000050395	-1.77843	1.16e-08	Tnfsf15	4C1
Down	ENSMUSG00000097754	-1.77621	0.00201	Ptgs2os2	1G1
Down	ENSMUSG00000031995	-1.77338	1.19e-15	St14	9A4
Down	ENSMUSG00000044317	-1.77251	0.018	Gpr4	7A3
Down	ENSMUSG00000053846	-1.77162	1.36e-24	Lipg	1800
Down	ENSMUSG00000054034	-1.76933	3.9e-06	Tceal5	XF1
Down	ENSMUSG00000050370	-1.76493	1.05e-09	Ch25h	19C1
Down	ENSMUSG00000050074	-1.76473	0.0788	Spink8	9F2
Down	ENSMUSG00000000560	-1.7647	0.0384	Gabra2	5C3.1
Down	ENSMUSG00000055409	-1.76059	0.00904	Nell1	7B4
Down	ENSMUSG00000020019	-1.75604	3.79e-13	Ntn4	10C2
Down	ENSMUSG00000058665	-1.75345	5.42e-06	En1	1E2.3
Down	ENSMUSG00000086040	-1.75123	0.00101	Wipf3	6B3
Down	ENSMUSG00000019880	-1.74966	7.78e-35	Rspo3	10A4
Down	ENSMUSG00000022610	-1.74619	2.61e-05	Mapk12	15000
Down	ENSMUSG00000032446	-1.74432	0.002	Eomes	9F3
Down	ENSMUSG00000041794	-1.742	0.00139	Myrip	9F4
Down	ENSMUSG00000024867	-1.74197	0.000825	Pip5k1b	19B
Down	ENSMUSG00000028128	-1.74174	1.26e-26	F3	3G1
Down	ENSMUSG00000031596	-1.73745	4.76e-14	Slc7a2	8A4
Down	ENSMUSG00000035775	-1.73567	2.14e-05	Krt20	11D
Down	ENSMUSG00000037405	-1.73353	1.14e-39	Icam1	9A3
Down	ENSMUSG00000063060	-1.73108	0.0001	Sox7	14D1
Down	ENSMUSG00000028351	-1.73045	9.81e-05	Brinp1	4C1
Down	ENSMUSG00000076433	-1.72954	0.000285	Cep295nl	1100
Down	ENSMUSG00000042826	-1.72862	1.1e-06	Fgf11	11B3
Down	ENSMUSG00000031906	-1.72742	0.00125	Smpd3	8D3
Down	ENSMUSG00000037995	-1.72477	1.12e-11	Igsf9	1H3
Down	ENSMUSG00000027580	-1.7234	7.49e-22	Helz2	2H4
Down	ENSMUSG00000044393	-1.72247	0.000609	Dsg2	18A2
Down	ENSMUSG00000036855	-1.7205	5.79e-09	Gjd4	18A1
Down	ENSMUSG00000021125	-1.71859	0.00422	Arg2	12C3
Down	ENSMUSG00000037169	-1.71688	0.0107	Mycn	12A1.1
Down	ENSMUSG00000014813	-1.71324	5.09e-12	Stc1	14D2
Down	A630033H20RIK	-1.71234	1.76e-23	NA	NANA
Down	ENSMUSG00000025854	-1.71165	8.17e-27	Fam20c	5G2
Down	ENSMUSG00000017300	-1.70938	7.92e-24	Tnnc2	2H3
Down	ENSMUSG00000029798	-1.70774	2.86e-05	Herc6	6B3
Down	ENSMUSG00000092572	-1.70677	0.0587	Serpinb10	1E2.1
Down	ENSMUSG00000040296	-1.70607	1.28e-17	Ddx58	4A5
Down	ENSMUSG00000027536	-1.70417	4.78e-07	Chmp4c	3A1
Down	ENSMUSG00000052921	-1.70336	0.0441	Arhgef15	11B3
Down	ENSMUSG00000031519	-1.70293	7.07e-11	Asb5	8B1.3
Down	ENSMUSG00000020911	-1.70196	3.93e-25	Krt19	11D
Down	ENSMUSG00000051439	-1.7015	0.00284	Cd14	18B2
Down	ENSMUSG00000027978	-1.69989	1.72e-14	Prss12	3G1
Down	ENSMUSG00000032878	-1.69558	5.54e-05	Ccdc85a	11A3.3
Down	ENSMUSG00000021091	-1.6945	4.4e-09	Serpina3n	12E
Down	ENSMUSG00000039701	-1.6937	3.57e-19	Usp53	3G1
Down	ENSMUSG00000020057	-1.6925	1.91e-10	Dram1	10C1
Down	ENSMUSG00000023328	-1.69208	5.96e-10	Ache	5G2
Down	ENSMUSG00000034555	-1.68931	0.0368	Tex16	XE1
Down	ENSMUSG00000031637	-1.68767	0.0816	Lrp2bp	8B1.1
Down	ENSMUSG00000022512	-1.68524	3.87e-06	Cldn1	16B2
Down	ENSMUSG00000024256	-1.6829	4.79e-06	Adcyap1	1700000
Down	ENSMUSG00000020363	-1.68216	1.65e-30	Gfpt2	11B1.2
Down	ENSMUSG00000020782	-1.68097	8.5e-17	Llgl2	1100
Down	ENSMUSG00000017978	-1.68095	0.0151	Cadps2	6A3.1
Down	ENSMUSG00000002797	-1.68059	4.93e-10	Ggct	6B3
Down	ENSMUSG00000079157	-1.67928	0.00408	Fam155a	8A1.1
Down	ENSMUSG00000028116	-1.679	1.31e-11	Myoz2	3G1
Down	ENSMUSG00000020407	-1.67779	0.0233	Upp1	11A1
Down	ENSMUSG00000050335	-1.6761	8.06e-31	Lgals3	14C1
Down	ENSMUSG00000048764	-1.6712	0.0483	Tmprss11f	50
Down	ENSMUSG00000027947	-1.66842	0.00252	Il6ra	3F1
Down	ENSMUSG00000000792	-1.66738	0.0929	Slc5a5	8B3.3
Down	ENSMUSG00000022575	-1.66633	9.08e-08	Gsdmd	15D3
Down	ENSMUSG00000029322	-1.66632	1.33e-07	Plac8	50000
Down	ENSMUSG00000019990	-1.66377	6.17e-07	Pde7b	10A3
Down	ENSMUSG00000041445	-1.66064	0.0848	Mmrn2	14B
Down	ENSMUSG00000017723	-1.66019	0.0373	Wfdc2	2H3
Down	ENSMUSG00000035929	-1.65883	6.34e-13	H2-Q4	17B1
Down	ENSMUSG00000002228	-1.65845	2.04e-06	Ppm1j	3F2.2
Down	A230070E04RIK	-1.6572	0.000468	NA	NANA
Down	ENSMUSG00000004558	-1.65666	2.88e-15	Ndrg2	14C1
Down	ENSMUSG00000024066	-1.65297	7.44e-05	Xdh	1700
Down	ENSMUSG00000047842	-1.65243	0.00265	Diras2	13A5
Down	ENSMUSG00000031503	-1.6507	1.99e-28	Col4a2	8A1.1
Down	ENSMUSG00000029189	-1.65066	1.39e-12	Sel1l3	5C1
Down	ENSMUSG00000044921	-1.65027	9.9e-05	Rassf9	10D1
Down	ENSMUSG00000038112	-1.64915	4.01e-24	AW551984	9A5.1
Down	ENSMUSG00000050423	-1.646	0.0969	Ppp1r3g	13A3.3
Down	ENSMUSG00000023484	-1.64374	0.0224	Prph	15F1
Down	ENSMUSG00000016494	-1.64264	2.36e-10	Cd34	1H6
Down	ENSMUSG00000002007	-1.64218	0.000136	Srpk3	XA7.3
Down	ENSMUSG00000057123	-1.6421	1.97e-30	Gja5	3F2.1
Down	ENSMUSG00000070424	-1.64067	0.0942	Art5	700
Down	ENSMUSG00000032911	-1.63966	3.41e-42	Cspg4	9B
Down	ENSMUSG00000032596	-1.63902	3.49e-05	Uba7	9F1
Down	ENSMUSG00000064215	-1.63739	0.000113	Ifi27	12E
Down	ENSMUSG00000055214	-1.63627	0.0727	Pld5	1H4
Down	ENSMUSG00000020154	-1.63504	6.36e-13	Ptprb	10D2
Down	ENSMUSG00000029086	-1.63422	1.83e-11	Prom1	5B3
Down	ENSMUSG00000058420	-1.63399	3.64e-06	Syt17	7F1
Down	ENSMUSG00000034209	-1.63031	0.0387	Rasl10a	11A1
Down	ENSMUSG00000027995	-1.62934	1.65e-05	Tlr2	3000
Down	ENSMUSG00000071540	-1.62871	8.66e-07	3425401B19Rik	14B
Down	ENSMUSG00000033249	-1.62449	0.0589	Hsf4	8D3
Down	ENSMUSG00000044177	-1.62265	0.0129	Wfikkn2	11D
Down	ENSMUSG00000032735	-1.62195	3.52e-27	Ablim3	180
Down	ENSMUSG00000042485	-1.62176	0.000201	Mustn1	14B
Down	ENSMUSG00000021943	-1.61697	0.074	Gdf10	14B
Down	ENSMUSG00000037664	-1.61596	9.47e-21	Cdkn1c	7F5
Down	ENSMUSG00000021070	-1.61518	0.0123	Bdkrb2	12E
Down	ENSMUSG00000033032	-1.61494	2.32e-16	Afap1l1	180
Down	ENSMUSG00000021281	-1.6124	2.11e-33	Tnfaip2	12F1
Down	ENSMUSG00000049422	-1.61047	0.000169	Chchd10	10C1
Down	ENSMUSG00000038352	-1.60967	0.0596	Arl5c	11D
Down	ENSMUSG00000063767	-1.60965	0.00646	S100a7a	3F1
Down	ENSMUSG00000028339	-1.60782	3.78e-10	Col15a1	4B1
Down	ENSMUSG00000031391	-1.6048	7.18e-06	L1cam	XA7.3
Down	2010107G23RIK	-1.60335	0.029	NA	NANA
Down	ENSMUSG00000029378	-1.60046	0.00335	Areg	50
Down	ENSMUSG00000039470	-1.59848	5.2e-13	Zdhhc2	8A4
Down	ENSMUSG00000063268	-1.59725	1.54e-07	Parp10	15D3
Down	ENSMUSG00000031970	-1.59398	2.44e-11	Dbndd1	80
Down	ENSMUSG00000004864	-1.59247	1.06e-13	Mapk13	17A3.3
Down	ENSMUSG00000040612	-1.59129	4.9e-05	Ildr2	1H2.3
Down	ENSMUSG00000045284	-1.58819	3.74e-14	Dcaf12l1	XA4
Down	ENSMUSG00000033318	-1.58779	0.00862	Gstt2	10C1
Down	ENSMUSG00000032118	-1.58359	7.44e-12	Fez1	9A4
Down	ENSMUSG00000026202	-1.58017	4.83e-23	Tuba4a	1C4
Down	ENSMUSG00000020227	-1.57963	1.96e-10	Irak3	10D2
Down	ENSMUSG00000033419	-1.57685	1.23e-10	Snap91	9E3.1
Down	ENSMUSG00000031379	-1.57653	3.45e-06	Pir	XF5
Down	ENSMUSG00000079491	-1.57639	7.19e-13	H2-T10	17B1
Down	ENSMUSG00000074652	-1.5756	0.000243	Myh7b	2H1
Down	ENSMUSG00000041757	-1.57455	3.24e-07	Plekha6	10000
Down	ENSMUSG00000054889	-1.56777	1.16e-39	Dsp	13A3.3
Down	ENSMUSG00000074001	-1.56493	2.25e-08	Klhl40	9F4
Down	ENSMUSG00000037086	-1.56424	1.4e-07	Prr32	XA4
Down	ENSMUSG00000031891	-1.56421	0.0716	Hsd11b2	8D3
Down	ENSMUSG00000087651	-1.5634	3.28e-12	1500009L16Rik	10C1
Down	ENSMUSG00000031520	-1.56261	2.09e-14	Vegfc	8B1.3
Down	ENSMUSG00000031409	-1.56237	0.0479	Tceal6	XF1
Down	ENSMUSG00000044716	-1.56232	1.49e-05	Dok7	5B2
Down	ENSMUSG00000087038	-1.55629	0.0217	2900079G21Rik	9F3
Down	ENSMUSG00000067578	-1.55603	0.0463	Cbln4	2H3
Down	ENSMUSG00000066705	-1.55515	6.34e-20	Fxyd6	9A5.2
Down	ENSMUSG00000032718	-1.5545	0.000834	Mansc1	6G1
Down	ENSMUSG00000021567	-1.5543	3.44e-14	Nkd2	13C1
Down	ENSMUSG00000081683	-1.55408	0.00295	Fzd10	5G1.3
Down	ENSMUSG00000041624	-1.55407	5.92e-06	Gucy1a2	9A1
Down	ENSMUSG00000101972	-1.55031	0.0971	Hist1h3i	13A3.1
Down	ENSMUSG00000037446	-1.54684	0.0275	Tulp1	17A3.3
Down	ENSMUSG00000025092	-1.54538	5.23e-07	Hspa12a	19D2
Down	ENSMUSG00000033066	-1.5444	9.16e-12	Gas7	11B3
Down	ENSMUSG00000014158	-1.54064	3.62e-07	Trpv4	5F
Down	ENSMUSG00000038580	-1.53975	1.32e-07	Sct	7F5
Down	ENSMUSG00000052387	-1.53848	0.00893	Trpm3	19B
Down	ENSMUSG00000038517	-1.53756	9e-21	Tbkbp1	11D
Down	ENSMUSG00000034656	-1.53746	9.65e-10	Cacna1a	8C2
Down	ENSMUSG00000044086	-1.5339	5.82e-10	Lmod3	6D3
Down	ENSMUSG00000062168	-1.53011	0.000541	Ppef1	XF4
Down	ENSMUSG00000032281	-1.5289	0.000747	Acsbg1	9A5.3
Down	ENSMUSG00000025776	-1.52698	0.00636	Crispld1	1A3
Down	ENSMUSG00000036091	-1.52639	0.0283	Hyal3	9F1
Down	ENSMUSG00000025783	-1.51491	0.0851	4930412O13Rik	2A1
Down	ENSMUSG00000026688	-1.51451	1.4e-12	Mgst3	1H2.3
Down	ENSMUSG00000034825	-1.51234	0.0477	Nrip3	7000
Down	ENSMUSG00000001334	-1.51196	1.43e-17	Fndc5	4D2.2
Down	ENSMUSG00000041046	-1.5117	8.71e-06	Ramp3	11A1
Down	ENSMUSG00000023064	-1.51133	1.47e-06	Sncg	14B
Down	ENSMUSG00000080645	-1.51037	0.0219	Mir1198	XA1.1
Down	ENSMUSG00000009772	-1.50804	5.5e-11	Nuak2	10000
Down	ENSMUSG00000032503	-1.50759	7.34e-15	Arpp21	9F3
Down	ENSMUSG00000035745	-1.50583	1.93e-05	Grin3b	10C1
Down	ENSMUSG00000037419	-1.50558	1.98e-25	Endod1	9A1
Down	ENSMUSG00000052854	-1.50342	1.22e-25	Nrk	XF1
Down	ENSMUSG00000020542	-1.50206	0.000288	Myocd	11B3
Down	ENSMUSG00000055489	-1.5017	4.32e-07	Ano5	7B4
Down	ENSMUSG00000030729	-1.50144	2.14e-14	Pgm2l1	700
Down	ENSMUSG00000025083	-1.50044	6.39e-07	Afap1l2	19D2
Down	ENSMUSG00000029054	-1.49674	0.00498	Gabrd	400
Down	ENSMUSG00000056498	-1.49525	9.02e-08	Tmem154	3F1
Down	ENSMUSG00000021457	-1.49399	4.68e-08	Syk	13A5
Down	ENSMUSG00000030966	-1.49322	6.44e-05	Trim21	7000
Down	ENSMUSG00000030747	-1.49314	1.73e-09	Dgat2	70
Down	ENSMUSG00000046318	-1.49216	4.4e-17	Ccbe1	180
Down	ENSMUSG00000032060	-1.49055	4.65e-34	Cryab	9A5.3
Down	ENSMUSG00000028773	-1.48817	4.62e-24	Fabp3	4D2.2
Down	ENSMUSG00000028583	-1.48714	1.39e-17	Pdpn	40
Down	ENSMUSG00000036452	-1.48481	0.000638	Arhgap26	18B3
Down	ENSMUSG00000035105	-1.48376	6.81e-29	Egln3	12C1
Down	ENSMUSG00000022044	-1.48143	7.41e-07	Stmn4	14D1
Down	ENSMUSG00000028033	-1.47938	4.71e-12	Kcnq5	1A4
Down	ENSMUSG00000038259	-1.47907	0.0365	Gdf5	2H1
Down	ENSMUSG00000027996	-1.47863	2.39e-22	Sfrp2	3000
Down	ENSMUSG00000045667	-1.47794	3.94e-05	Smtnl2	11B4
Down	ENSMUSG00000043822	-1.47493	3.82e-22	Adamtsl5	10C1
Down	ENSMUSG00000027962	-1.47388	2.2e-21	Vcam1	3G1
Down	ENSMUSG00000037341	-1.47156	0.0028	Slc9a7	XA1.3
Down	GYK	-1.46824	1.75e-07	NA	NANA
Down	ENSMUSG00000024471	-1.46049	2.52e-05	Myot	18B3
Down	ENSMUSG00000062591	-1.45867	4.61e-08	Tubb4a	17D
Down	ENSMUSG00000009687	-1.45755	2.48e-23	Fxyd5	7B1
Down	ENSMUSG00000026885	-1.4567	2.86e-06	Ttll11	2B
Down	ENSMUSG00000002108	-1.45661	0.013	Nr1h3	20
Down	ENSMUSG00000015568	-1.45506	7.34e-05	Lpl	8B3.3
Down	ENSMUSG00000031312	-1.45452	6.24e-06	Itgb1bp2	XD
Down	ENSMUSG00000003032	-1.45218	3.13e-23	Klf4	4B3
Down	ENSMUSG00000092130	-1.45063	1.66e-13	D030025P21Rik	12D1
Down	ENSMUSG00000022500	-1.4447	2.36e-35	Litaf	16A1
Down	ENSMUSG00000021182	-1.44393	0.0055	Ccdc88c	12E
Down	ENSMUSG00000000275	-1.4423	2.76e-22	Trim25	11C
Down	ENSMUSG00000017167	-1.44183	0.011	Cntnap1	11D
Down	ENSMUSG00000025558	-1.43639	4.25e-10	Dock9	1400000
Down	ENSMUSG00000047632	-1.43329	0.0126	Fgfbp3	19C2
Down	ENSMUSG00000027894	-1.43215	1.08e-20	Slc6a17	3F2.3
Down	ENSMUSG00000016028	-1.43042	2.35e-08	Celsr1	1500
Down	ENSMUSG00000028786	-1.4294	0.0934	Tmem54	4D2.2
Down	ENSMUSG00000086741	-1.4292	0.000781	Gm15816	8A2
Down	ENSMUSG00000040710	-1.42572	0.00643	St8sia4	1D
Down	ENSMUSG00000035314	-1.42546	2.44e-27	Gdpd5	70
Down	ENSMUSG00000004951	-1.42469	1.01e-15	Hspb1	5G2
Down	ENSMUSG00000026535	-1.42344	5.69e-07	Ifi202b	1H3
Down	ENSMUSG00000074570	-1.42332	0.0471	Cass4	2H3
Down	ENSMUSG00000028176	-1.42198	0.0838	Lrrc7	3H4
Down	ENSMUSG00000040511	-1.42169	3.47e-27	Pvr	7A3
Down	ENSMUSG00000019832	-1.42104	1.66e-18	Rab32	10A1
Down	ENSMUSG00000024617	-1.42003	1.31e-09	Camk2a	180
Down	ENSMUSG00000060519	-1.41937	4.71e-12	Tor3a	1G3
Down	ENSMUSG00000068122	-1.41824	0.0395	Agtr2	XA2
Down	ENSMUSG00000026271	-1.41436	0.0188	Gpr35	1D
Down	ENSMUSG00000032232	-1.4127	4.07e-34	Cgnl1	9D
Down	ENSMUSG00000021732	-1.41215	3.87e-08	Fgf10	13D2.3
Down	ENSMUSG00000059336	-1.41143	0.000385	Slc14a1	18000
Down	ENSMUSG00000060093	-1.40739	0.048	Hist1h4a	13A3.1
Down	ENSMUSG00000027456	-1.40443	0.0549	Sdcbp2	2G3
Down	ENSMUSG00000031762	-1.40237	6.27e-24	Mt2	8C5
Down	ENSMUSG00000019732	-1.40229	0.0289	Calr3	8B3.3
Down	ENSMUSG00000068859	-1.40215	0.00356	Sp9	2C3
Down	ENSMUSG00000057897	-1.40194	0.0032	Camk2b	11A1
Down	ENSMUSG00000043456	-1.39992	0.00533	Zfp536	7B3
Down	ENSMUSG00000032523	-1.39719	0.0152	Hhatl	9F4
Down	ENSMUSG00000043003	-1.3965	0.0732	Rasef	4C3
Down	ENSMUSG00000002104	-1.39542	1.73e-05	Rapsn	20
Down	ENSMUSG00000034336	-1.39457	0.0153	Ina	19C3
Down	ENSMUSG00000039982	-1.39436	1.28e-13	Dtx4	19A
Down	ENSMUSG00000022197	-1.39348	2.58e-06	Pdzd2	15A1
Down	ENSMUSG00000001663	-1.39282	0.0479	Gstt1	10C1
Down	ENSMUSG00000056501	-1.38903	4.64e-11	Cebpb	2H3
Down	ENSMUSG00000058656	-1.38544	0.0087	Samd12	15D1
Down	ENSMUSG00000043068	-1.38362	0.031	Fam89a	800
Down	ENSMUSG00000033768	-1.38357	0.00536	Nrxn2	19A
Down	ENSMUSG00000028776	-1.38273	4.05e-28	Tinagl1	4D2.2
Down	ENSMUSG00000038086	-1.37768	4.05e-06	Hspb2	9A5.3
Down	ENSMUSG00000030220	-1.37706	3.84e-26	Arhgdib	6G1
Down	ENSMUSG00000057726	-1.37662	0.0544	Serpinb9g	13A3.3
Down	ENSMUSG00000028278	-1.37586	9.8e-10	Rragd	4A5
Down	5730559C18RIK	-1.37435	1.45e-09	NA	NANA
Down	ENSMUSG00000090122	-1.37344	2.37e-05	Kcne1l	XF2
Down	ENSMUSG00000044433	-1.3733	0.0256	Camsap3	8A1.1
Down	ENSMUSG00000018566	-1.37212	0.000312	Slc2a4	11B3
Down	ENSMUSG00000087601	-1.37196	0.0697	Uchl1os	5C3.1
Down	MNDA	-1.37167	0.000186	NA	NANA
Down	ENSMUSG00000004266	-1.37074	0.0748	Ptpn6	6F2
Down	ENSMUSG00000073489	-1.36885	1.19e-06	Ifi204	1H3
Down	ENSMUSG00000026141	-1.3673	5.55e-07	Col19a1	1A5
Down	ENSMUSG00000049097	-1.36423	0.00228	Ankrd34a	3F2.1
Down	ENSMUSG00000040428	-1.36302	0.0404	Plekha4	7B3
Down	ENSMUSG00000038602	-1.36031	0.00282	Slc35f1	10B3
Down	ENSMUSG00000059173	-1.3602	0.00622	Pde1a	2C3
Down	ENSMUSG00000027009	-1.35853	9.8e-18	Itga4	2C3
Down	ENSMUSG00000031465	-1.35771	7.12e-05	Angpt2	8A1.3
Down	ENSMUSG00000019874	-1.35719	0.097	Fabp7	10B4
Down	ENSMUSG00000038605	-1.35605	1.91e-05	Samd10	2H4
Down	ENSMUSG00000097466	-1.35554	0.00988	D430036J16Rik	90
Down	ENSMUSG00000055022	-1.35471	0.0357	Cntn1	15000
Down	ENSMUSG00000031838	-1.35465	2.13e-26	Ifi30	8B3.3
Down	ENSMUSG00000037161	-1.353	0.0265	Mgarp	3C
Down	ENSMUSG00000074364	-1.35113	6.84e-26	Ehd2	7A2
Down	ENSMUSG00000006386	-1.35083	0.000312	Tek	4C5
Down	ENSMUSG00000029669	-1.34973	9.06e-06	Tspan12	6A3.1
Down	ENSMUSG00000032744	-1.34637	0.0206	Heyl	4D2.2
Down	ENSMUSG00000010751	-1.34631	1.32e-10	Tnfrsf22	7F5
Down	ENSMUSG00000006221	-1.34587	0.00656	Hspb7	4D3
Down	ENSMUSG00000027951	-1.34536	3.74e-18	Adar	3F1
Down	ENSMUSG00000038403	-1.34448	2.36e-09	Hfe2	3F2.1
Down	ENSMUSG00000050957	-1.34379	0.042	Insl6	19C1
Down	ENSMUSG00000035934	-1.34342	9.66e-09	Pknox2	9A4
Down	ENSMUSG00000031093	-1.34325	3.64e-16	Dock11	XA3.3
Down	ENSMUSG00000041556	-1.33948	0.00134	Fbxo2	400
Down	ENSMUSG00000043999	-1.33834	0.0376	Gpr75	11A4
Down	ENSMUSG00000021359	-1.33805	3.64e-05	Tfap2a	13A3.3
Down	ENSMUSG00000070780	-1.33582	0.0153	Rbm47	5C3.1
Down	ENSMUSG00000022489	-1.33561	0.00039	Pde1b	15F3
Down	PVRL2	-1.33526	2.44e-25	NA	NANA
Down	ENSMUSG00000074971	-1.33277	9.16e-14	Fibin	2000
Down	AIM1	-1.33133	1.76e-08	NA	NANA
Down	ENSMUSG00000021411	-1.32974	6.49e-19	Pxdc1	13A3.3
Down	ENSMUSG00000032501	-1.32964	6.85e-16	Trib1	15D1
Down	1810041L15RIK	-1.32807	0.00752	NA	NANA
Down	ENSMUSG00000038903	-1.32631	5.49e-09	Ccdc68	1800
Down	ENSMUSG00000040473	-1.32509	0.00821	Cfap69	5A1
Down	ENSMUSG00000020431	-1.32262	2.02e-13	Adcy1	11A1
Down	ENSMUSG00000002020	-1.32073	9.37e-32	Ltbp2	12D1
Down	ENSMUSG00000037166	-1.32048	4.9e-08	Ppp1r14a	7B1
Down	ENSMUSG00000024986	-1.31436	0.0317	Hhex	19C2
Down	ENSMUSG00000038763	-1.30864	1.57e-17	Alpk3	7D3
Down	ENSMUSG00000069135	-1.30856	5.84e-08	Fgfr1op	17A1
Down	ENSMUSG00000058669	-1.30755	0.0208	Nkx2-9	12C1
Down	ENSMUSG00000003273	-1.30547	0.0298	Car11	7B3
Down	ENSMUSG00000028655	-1.30534	1.27e-05	Mfsd2a	4D2.2
Down	ENSMUSG00000026582	-1.30516	0.0228	Sele	1H2.2
Down	ENSMUSG00000042349	-1.3024	6.42e-11	Ikbke	10000
Down	ENSMUSG00000047250	-1.30236	3.91e-15	Ptgs1	2B
Down	ENSMUSG00000029168	-1.30044	4.45e-12	Dpysl5	5B1
Down	ENSMUSG00000024084	-1.29959	0.000511	Qpct	17000
Down	ENSMUSG00000047844	-1.299	0.0833	Bex4	XF1
Down	ENSMUSG00000018166	-1.29738	1.49e-05	Erbb3	10D3
Down	ENSMUSG00000040280	-1.29706	0.00366	Ndufa4l2	10D3
Down	ENSMUSG00000047139	-1.29696	1.94e-33	Cd24a	10B2
Down	ENSMUSG00000032017	-1.29527	0.021	Grik4	9A5.1
Down	ENSMUSG00000038370	-1.29362	4.86e-09	Pcp4l1	1H3
Down	ENSMUSG00000040856	-1.29337	6.86e-29	Dlk1	12F1
Down	ENSMUSG00000028078	-1.29319	0.0937	Dclk2	3F1
Down	ENSMUSG00000038132	-1.28794	3.81e-10	Rbm24	13A5
Down	ENSMUSG00000047986	-1.28706	2.24e-07	Palm3	8C2
Down	ENSMUSG00000050138	-1.2851	0.0379	Kcnk12	170000
Down	ENSMUSG00000051243	-1.28177	0.0535	Islr2	9B
Down	ENSMUSG00000025348	-1.28112	2.15e-14	Itga7	10D3
Down	ENSMUSG00000026204	-1.28037	4.32e-29	Ptprn	1C4
Down	ENSMUSG00000025475	-1.27841	1.62e-08	Adgra1	7F4
Down	ENSMUSG00000035964	-1.27543	0.00061	Tmem59l	8B3.3
Down	ENSMUSG00000049551	-1.27504	0.000316	Fzd9	5G2
Down	ENSMUSG00000004661	-1.27495	0.000444	Arid3b	9B
Down	ENSMUSG00000034648	-1.27216	4.76e-19	Lrrn1	60
Down	ENSMUSG00000001604	-1.27152	0.00206	Tcea3	4D3
Down	ENSMUSG00000067219	-1.26991	0.051	Nipal1	5C3.2
Down	ENSMUSG00000062785	-1.26915	4.1e-06	Kcnc3	7B3
Down	ENSMUSG00000010358	-1.26892	1.52e-06	Ifi35	11D
Down	ENSMUSG00000024064	-1.26637	1.43e-08	Galnt14	1700
Down	ENSMUSG00000040183	-1.26598	2.22e-08	Ankrd6	4A5
Down	ENSMUSG00000048482	-1.26438	1.09e-17	Bdnf	2000
Down	ENSMUSG00000025610	-1.26435	0.0271	Map3k7cl	16C3.3
Down	ENSMUSG00000073565	-1.26256	0.00017	Prr16	18D1
Down	ENSMUSG00000063594	-1.26233	0.000437	Gng8	7A2
Down	ENSMUSG00000026062	-1.26166	0.0859	Slc9a2	1B
Down	ENSMUSG00000041261	-1.25935	3.45e-14	Car8	4A1
Down	ENSMUSG00000023909	-1.25589	1.86e-08	Paqr4	17A3.3
Down	ENSMUSG00000041134	-1.25539	0.00976	Cyyr1	16C3.3
Down	ENSMUSG00000051515	-1.25346	0.000954	Fam181b	70
Down	ENSMUSG00000000154	-1.25321	0.00652	Slc22a18	7F5
Down	ENSMUSG00000097391	-1.2523	0.00352	Mirg	12F1
Down	ENSMUSG00000020732	-1.25159	0.0648	Rab37	1100
Down	HMGA2-PS1	-1.25074	1.61e-05	NA	NANA
Down	ENSMUSG00000046546	-1.2489	7.68e-14	Fam43a	16B2
Down	ENSMUSG00000053137	-1.2472	0.00277	Mapk11	15000
Down	ENSMUSG00000031972	-1.24685	7.21e-31	Acta1	800
Down	ENSMUSG00000050069	-1.24496	1.6e-07	Grem2	1H3
Down	ENSMUSG00000017969	-1.24378	3.58e-10	Ptgis	2H3
Down	ENSMUSG00000059857	-1.24337	0.0277	Ntng1	3F3
Down	ENSMUSG00000026628	-1.24323	5.44e-05	Atf3	1H6
Down	ENSMUSG00000021062	-1.24138	4.88e-13	Rab15	12C3
Down	ENSMUSG00000060913	-1.2405	0.000179	Trim55	3A2
Down	ENSMUSG00000024079	-1.2361	2.97e-13	Eif2ak2	17000
Down	ENSMUSG00000028950	-1.23546	0.011	Tas1r1	400
Down	ENSMUSG00000049580	-1.23472	1.21e-20	Tsku	70
Down	ENSMUSG00000037541	-1.23386	0.000264	Shank2	7F5
Down	ENSMUSG00000020303	-1.23358	5.17e-06	Stc2	11A4
Down	ENSMUSG00000026576	-1.23237	3.33e-17	Atp1b1	1H2.2
Down	ENSMUSG00000034792	-1.23036	0.0225	Gna15	10C1
Down	ENSMUSG00000035277	-1.22983	0.00821	Arx	XC3
Down	ENSMUSG00000048779	-1.2298	3.19e-06	P2ry6	700
Down	ENSMUSG00000025757	-1.22752	4.54e-10	Hspa4l	3B
Down	ENSMUSG00000020773	-1.22708	5.42e-13	Trim47	1100
Down	ENSMUSG00000050052	-1.22708	0.00234	Tdrp	8A1.1
Down	ENSMUSG00000005107	-1.22363	2.86e-07	Slc2a9	5B3
Down	ENSMUSG00000032135	-1.22211	9.79e-20	Mcam	9A5.1
Down	ENSMUSG00000028341	-1.22145	0.0245	Nr4a3	4B1
Down	ENSMUSG00000091549	-1.22101	6.41e-09	Gm6548	17000
Down	ENSMUSG00000042284	-1.22033	1.23e-09	Itga1	13D2.2
Down	ENSMUSG00000018774	-1.22002	0.000407	Cd68	11B3
Down	ENSMUSG00000042622	-1.21959	9.18e-14	Maff	150
Down	ENSMUSG00000046844	-1.21917	0.000195	Vat1l	80
Down	ENSMUSG00000022306	-1.21897	1.31e-11	Zfpm2	15B3.1
Down	ENSMUSG00000027171	-1.21601	3.1e-10	Prrg4	200
Down	ENSMUSG00000061013	-1.21482	0.00317	Mkx	18A1
Down	ENSMUSG00000068614	-1.21431	2.93e-33	Actc1	20000
Down	ENSMUSG00000036162	-1.21401	9.07e-05	Fam219aos	4A5
Down	ENSMUSG00000036885	-1.21318	0.0182	Arhgef26	30
Down	ENSMUSG00000003585	-1.21121	0.00162	Sec14l2	11A1
Down	ENSMUSG00000020061	-1.20865	3.09e-12	Mybpc1	10C1
Down	ENSMUSG00000029162	-1.20864	0.00483	Khk	5B1
Down	ENSMUSG00000035615	-1.20682	6.86e-11	Frmpd1	4B1
Down	ENSMUSG00000020722	-1.20561	5.22e-08	Cacng1	110
Down	HYMAI	-1.20517	0.0164	NA	NANA
Down	ENSMUSG00000026088	-1.20335	0.000241	Mitd1	1B
Down	ENSMUSG00000039824	-1.20288	1.23e-08	Myl6b	10D3
Down	ENSMUSG00000040584	-1.20244	7.75e-06	Abcb1a	5A1
Down	ENSMUSG00000024810	-1.19973	1.5e-06	Il33	19C1
Down	ENSMUSG00000039376	-1.19911	2.09e-17	Synpo2l	14A3
Down	ENSMUSG00000038515	-1.19719	0.0442	Grtp1	8A1.1
Down	ENSMUSG00000046879	-1.19709	2.35e-10	Irgm1	11B1.2
Down	ENSMUSG00000029757	-1.19533	0.00137	Dync1i1	6A1
Down	ENSMUSG00000049382	-1.19465	0.0384	Krt8	15F2
Down	ENSMUSG00000064307	-1.19246	0.000147	Lrrc51	700
Down	ENSMUSG00000020178	-1.19061	0.00829	Adora2a	10C1
Down	ENSMUSG00000025161	-1.19017	4.39e-25	Slc16a3	1100
Down	ENSMUSG00000072720	-1.18837	2.61e-11	Myo18b	5F
Down	ENSMUSG00000037902	-1.18797	6e-09	Sirpa	2F1
Down	ENSMUSG00000019817	-1.18758	1.08e-27	Plagl1	10A2
Down	ENSMUSG00000087591	-1.18598	0.0355	Gm14635	XA1.1
Down	ENSMUSG00000056602	-1.18552	0.00155	Fry	5G3
Down	ENSMUSG00000022037	-1.182	7.56e-10	Clu	14D1
Down	ENSMUSG00000022359	-1.18017	0.000744	Wdyhv1	15D1
Down	ENSMUSG00000084128	-1.17726	0.00209	Esrp2	8D3
Down	ENSMUSG00000026458	-1.17642	3.62e-06	Ppfia4	10000
Down	ENSMUSG00000026414	-1.17312	9.07e-21	Tnnt2	10000
Down	ENSMUSG00000044037	-1.17181	8.65e-06	Als2cl	9F2
Down	ENSMUSG00000021591	-1.17046	1.04e-13	Glrx	13C1
Down	ENSMUSG00000039578	-1.16975	0.0298	Ccser1	6B3
Down	ENSMUSG00000000794	-1.16855	0.00813	Kcnn3	3F1
Down	ENSMUSG00000063450	-1.16855	2.33e-08	Syne2	12C3
Down	ENSMUSG00000015957	-1.16842	5.7e-06	Wnt11	70
Down	ENSMUSG00000105402	-1.16669	0.00121	Gm3716	5C3.1
Down	ENSMUSG00000017929	-1.16494	1.16e-23	B4galt5	2H3
Down	ENSMUSG00000008035	-1.16455	1.43e-16	Mid1ip1	XA1.1
Down	ENSMUSG00000034947	-1.16397	0.00247	Tmem106a	11D
Down	ENSMUSG00000014773	-1.16379	0.0614	Dll1	17A2
Down	ENSMUSG00000008734	-1.16372	1.41e-12	Gprc5b	7F2
Down	ENSMUSG00000014846	-1.16023	1.15e-08	Tppp3	8D3
Down	ENSMUSG00000049719	-1.15721	0.0319	Prss46	9F2
Down	ENSMUSG00000029683	-1.15666	0.0517	Lmod2	6A3.1
Down	ENSMUSG00000024737	-1.15656	0.00551	Slc15a3	19A
Down	ENSMUSG00000064179	-1.15486	2.36e-16	Tnnt1	7A1
Down	ENSMUSG00000042246	-1.15379	0.0109	Tmc7	7F2
Down	ENSMUSG00000044813	-1.15281	6.47e-13	Shb	4B1
Down	ENSMUSG00000039005	-1.15238	5.07e-06	Tlr4	4C1
Down	ENSMUSG00000040329	-1.15088	0.02	Il7	3A1
Down	ENSMUSG00000042429	-1.14968	7.15e-08	Adora1	10000
Down	ENSMUSG00000021196	-1.1495	1.05e-17	Pfkp	13A1
Down	MB21D1	-1.14929	0.0402	NA	NANA
Down	ENSMUSG00000091898	-1.14905	1.14e-24	Tnnc1	14B
Down	ENSMUSG00000030064	-1.14856	1.24e-05	Frmd4b	6D3
Down	ENSMUSG00000049115	-1.14808	0.0191	Agtr1a	13A3.2
Down	ENSMUSG00000035517	-1.14766	1.85e-10	Tdrd7	4B1
Down	ENSMUSG00000029999	-1.14643	0.00281	Tgfa	6D1
Down	ENSMUSG00000032561	-1.1445	5.05e-05	Acpp	9F1
Down	ENSMUSG00000078670	-1.1443	8.51e-11	Fam174b	7D1
Down	ENSMUSG00000040254	-1.14208	4.93e-15	Sema3d	5A1
Down	ENSMUSG00000053626	-1.14194	1.15e-13	Tll1	8B3.1
Down	ENSMUSG00000039236	-1.13829	0.0616	Isg20	7D2
Down	ENSMUSG00000027199	-1.13708	0.000509	Gatm	200000
Down	2810474O19RIK	-1.13652	0.0151	NA	NANA
Down	ENSMUSG00000027765	-1.1355	0.0703	P2ry1	30
Down	ENSMUSG00000032648	-1.13361	3.72e-08	Pygm	19A
Down	ENSMUSG00000038871	-1.13287	4.05e-13	Bpgm	6B1
Down	CCRN4L	-1.12831	2.23e-16	NA	NANA
Down	ENSMUSG00000002799	-1.12807	3.33e-05	Jag2	12F1
Down	ENSMUSG00000033849	-1.12806	0.00692	B3galt2	1F
Down	ENSMUSG00000031461	-1.12659	2.67e-10	Myom2	8A1.1
Down	ENSMUSG00000037225	-1.12659	0.00162	Fgf2	3B
Down	ENSMUSG00000025278	-1.126	8.47e-23	Flnb	14A1
Down	ENSMUSG00000089998	-1.12581	0.00863	Phtf1os	3F2.2
Down	ENSMUSG00000038058	-1.12556	4.96e-05	Nod1	6B3
Down	ENSMUSG00000035246	-1.12261	0.0221	Pcyt1b	XC3
Down	ENSMUSG00000030249	-1.12248	0.0121	Abcc9	6G2
Down	ENSMUSG00000026564	-1.12058	1.48e-11	Dusp27	1H2.3
Down	ENSMUSG00000028031	-1.11976	7.38e-18	Dkk2	3G3
Down	ENSMUSG00000038555	-1.11899	2.52e-05	Reep2	18B1
Down	ENSMUSG00000021466	-1.1175	6.42e-10	Ptch1	13B3
Down	ENSMUSG00000049281	-1.11738	6.24e-13	Scn3b	9A5.1
Down	ENSMUSG00000028970	-1.11552	6.15e-14	Abcb1b	5A1
Down	ENSMUSG00000022951	-1.11523	1.33e-20	Rcan1	16C4
Down	ENSMUSG00000005968	-1.11361	5.8e-13	Tuft1	3F2.1
Down	ENSMUSG00000091735	-1.11213	0.024	Gpr62	9F1
Down	ENSMUSG00000086544	-1.11134	0.0319	Chn1os3	2C3
Down	ENSMUSG00000060639	-1.11108	0.00827	Hist1h4i	13A3.1
Down	ENSMUSG00000046442	-1.10996	0.053	Ppm1e	11C
Down	ENSMUSG00000007097	-1.10969	1.67e-06	Atp1a2	1H3
Down	ENSMUSG00000055447	-1.10961	1.28e-14	Cd47	16B5
Down	ENSMUSG00000045377	-1.10924	4.18e-08	Tmem88	11B3
Down	ENSMUSG00000073987	-1.10921	4.09e-07	Ggh	4A3
Down	ENSMUSG00000031558	-1.10668	1.48e-19	Slit2	5B3
Down	ENSMUSG00000042476	-1.1049	0.0625	Abcb4	5A1
Down	CTGF	-1.10418	3.42e-25	NA	NANA
Down	FAM46A	-1.10155	3.61e-08	NA	NANA
Down	ENSMUSG00000030098	-1.1003	0.052	Grip2	6D1
Down	5730508B09RIK	-1.09998	0.0803	NA	NANA
Down	ENSMUSG00000037126	-1.09903	0.00015	Psd	19C3
Down	ENSMUSG00000001504	-1.09856	0.000121	Irx2	13C1
Down	ENSMUSG00000042942	-1.09826	0.00245	Greb1l	18A1
Down	ENSMUSG00000032754	-1.09779	1.88e-05	Slc8b1	5F
Down	ENSMUSG00000061086	-1.0903	3.58e-19	Myl4	110
Down	ENSMUSG00000028445	-1.08737	4.87e-05	Enho	4A5
Down	ENSMUSG00000049511	-1.08712	0.00154	Htr1b	90
Down	ENSMUSG00000044033	-1.08705	2.44e-05	Ccdc141	2C3
Down	ENSMUSG00000046417	-1.08593	4.35e-06	Lrrc75a	11B2
Down	ENSMUSG00000044461	-1.08312	1.62e-10	Shisa2	14C3
Down	ENSMUSG00000026107	-1.08305	5.89e-14	Nabp1	1C1.1
Down	ENSMUSG00000090877	-1.08305	5.53e-07	Hspa1b	17B1
Down	ENSMUSG00000079243	-1.0822	1.41e-09	Xirp1	9F4
Down	ENSMUSG00000026308	-1.08172	6.23e-10	Klhl30	1D
Down	ENSMUSG00000042751	-1.07931	0.000543	Nmnat2	1G3
Down	ENSMUSG00000033377	-1.07925	2.33e-09	Palmd	3G1
Down	ENSMUSG00000020901	-1.07845	0.0255	Pik3r5	11B3
Down	ENSMUSG00000031543	-1.07596	4.21e-06	Ank1	8A2
Down	ENSMUSG00000019960	-1.07568	6.94e-13	Dusp6	10D1
Down	ENSMUSG00000063972	-1.07425	0.0563	Nr6a1	2B
Down	ENSMUSG00000000223	-1.07331	0.01	Drp2	XE3
Down	ENSMUSG00000035184	-1.07141	1.08e-05	Fam124a	14D1
Down	ENSMUSG00000040466	-1.07127	1.98e-05	Blvrb	7A3
Down	ENSMUSG00000030342	-1.06922	1.18e-14	Cd9	6F3
Down	ENSMUSG00000031765	-1.06793	1.18e-11	Mt1	8C5
Down	ENSMUSG00000051335	-1.06742	1.06e-07	Gfod1	13A4
Down	ENSMUSG00000039753	-1.0662	3.12e-12	Fbxl5	5B3
Down	ENSMUSG00000044098	-1.06486	2.43e-07	Rsbn1	3F2.2
Down	ENSMUSG00000058135	-1.06369	3.15e-07	Gstm1	3F2.3
Down	ENSMUSG00000020009	-1.06158	8.74e-11	Ifngr1	10A3
Down	ENSMUSG00000049641	-1.06028	2.7e-05	Vgll2	10B3
Down	ENSMUSG00000054404	-1.06022	0.0143	Slfn5	11C
Down	ENSMUSG00000024642	-1.05873	3.02e-07	Tle4	19A
Down	ENSMUSG00000046314	-1.05778	0.000833	Stxbp6	12B3
Down	ENSMUSG00000044827	-1.05753	0.0156	Tlr1	5C3.1
Down	ENSMUSG00000091971	-1.05738	5.17e-06	Hspa1a	17B1
Down	ENSMUSG00000039385	-1.05722	8.5e-06	Cdh6	15A1
Down	ENSMUSG00000046699	-1.05676	0.00295	Slitrk4	XA7.1
Down	ENSMUSG00000030110	-1.05352	7.84e-05	Ret	6F1
Down	ENSMUSG00000097327	-1.05351	0.0908	E030030I06Rik	10A3
Down	ENSMUSG00000071537	-1.05186	0.000113	Klrg2	6B1
Down	ENSMUSG00000028125	-1.04893	0.0404	Abca4	3G1
Down	ENSMUSG00000063018	-1.04856	0.00493	2010204K13Rik	XA1.1
Down	ENSMUSG00000037613	-1.04671	1.1e-14	Tnfrsf23	7F5
Down	ENSMUSG00000025357	-1.04571	4.42e-10	Dgka	10D3
Down	ENSMUSG00000041548	-1.04497	7.8e-17	Hspb8	5F
Down	ENSMUSG00000004891	-1.0441	2.48e-16	Nes	3F1
Down	ENSMUSG00000074736	-1.04386	0.0263	Syndig1	2G3
Down	ENSMUSG00000042734	-1.04281	2.89e-05	Ttc9	12D1
Down	ENSMUSG00000021701	-1.04267	2.82e-14	Plk2	13D2.1
Down	ENSMUSG00000020399	-1.04126	0.0618	Havcr2	11B1.1
Down	FAM178A	-1.04002	2.52e-15	NA	NANA
Down	GAREML	-1.03897	0.000511	NA	NANA
Down	ENSMUSG00000005413	-1.03859	3.95e-19	Hmox1	8C1
Down	ENSMUSG00000040666	-1.03712	0.0366	Sh3bgr	16C4
Down	ENSMUSG00000002983	-1.03505	4.68e-07	Relb	7A3
Down	ENSMUSG00000003228	-1.03487	1.29e-07	Grk5	19D3
Down	ENSMUSG00000005583	-1.03446	2.31e-14	Mef2c	13C3
Down	ENSMUSG00000087213	-1.03404	0.0277	2810408I11Rik	1C2
Down	ENSMUSG00000090523	-1.03374	3.4e-13	Gypc	18B1
Down	ENSMUSG00000045404	-1.03359	0.015	Kcnk13	12E
Down	ENSMUSG00000090958	-1.03177	3.04e-19	Lrrc32	70
Down	ENSMUSG00000019850	-1.03145	6e-11	Tnfaip3	10A3
Down	ENSMUSG00000005054	-1.03082	3.59e-10	Cstb	10C1
Down	ENSMUSG00000031586	-1.03025	1.75e-08	Rbpms	8A4
Down	ENSMUSG00000006818	-1.02954	1.19e-13	Sod2	17A1
Down	ENSMUSG00000030222	-1.02864	0.017	Rerg	6G1
Down	ENSMUSG00000026880	-1.02825	3.79e-15	Stom	2B
Down	ENSMUSG00000050786	-1.02797	1.1e-05	Ccdc126	6B2.3
Down	ENSMUSG00000031530	-1.0278	5.25e-08	Dusp4	8A4
Down	ENSMUSG00000001655	-1.02778	0.00394	Hoxc13	15F3
Down	ENSMUSG00000020155	-1.02621	0.011	Kcnmb1	11A4
Down	ENSMUSG00000049811	-1.02573	0.0152	Fam161a	11A3.2
Down	ENSMUSG00000050737	-1.02454	6.72e-18	Ptges	2B
Down	ENSMUSG00000007033	-1.02358	0.0777	Hspa1l	17B1
Down	ENSMUSG00000029108	-1.02294	5.68e-16	Pcdh7	5C1
Down	ENSMUSG00000035107	-1.01999	6.93e-12	Dcbld2	16C1.2
Down	ENSMUSG00000039936	-1.0192	0.00881	Pik3cd	400
Down	ENSMUSG00000060716	-1.01339	0.00102	Plekhh1	12C3
Down	ENSMUSG00000042515	-1.01139	3.85e-09	Mum1l1	XF1
Down	ENSMUSG00000033721	-1.01124	0.00128	Vav3	3F3
Down	ENSMUSG00000030672	-1.01093	6.79e-18	Mylpf	7F3
Down	ENSMUSG00000028883	-1.00988	4.44e-09	Sema3a	5A1
Down	ENSMUSG00000028645	-1.0068	6.17e-19	Slc2a1	4D2.1
Down	ENSMUSG00000031266	-1.0065	4.84e-10	Gla	XE3
Down	ENSMUSG00000046402	-1.00631	2.15e-07	Rbp1	9E3.3
Down	ENSMUSG00000092274	-1.00612	0.00359	Neat1	19A
Down	ENSMUSG00000024087	-1.00574	2.58e-15	Cyp1b1	17000
Down	ENSMUSG00000032902	-1.00517	8.23e-08	Slc16a1	3F2.2
Down	ENSMUSG00000026580	-1.0049	2.98e-05	Selp	1H2.2
Down	ENSMUSG00000112627	-1.00476	0.000238	4933412E12Rik	10D2
Down	ENSMUSG00000096971	-1.004	0.0658	4930556M19Rik	15A1
Down	ENSMUSG00000003411	-1.00127	0.0263	Rab3b	4C7
Down	ENSMUSG00000035566	-1.00116	1.33e-05	Pcdh17	14D3
Down	ENSMUSG00000030411	-1.00075	0.0273	Nova2	7A3
