# Supplementary material for: Smoc1 and Smoc2 regulate bone formation as downstream molecules of Runx2
Source: Commun Biol. 2021 Oct 19;4:1199. doi: 10.1038/s42003-021-02717-7 (PMC8526618; doi:10.1038/s42003-021-02717-7)
Supplement: Supplementary file 7 — Supplementary Data 4 [file 42003_2021_2717_MOESM7_ESM.xlsx]

## Sheet: Supplementary Data 4
Genotype	Count N (%)	Severe deficient calvaria morphogenesis N (%)	Craniofacial anomaly N (%)
Smoc1(+/+);Smoc2(+/+)	5 (5.15 %)	0 (0 %)	0 (0 %)
Smoc1(+/-);Smoc2(+/+)	17 (17.52 %)	0 (0 %)	0 (0 %)
Smoc1(-/-);Smoc2(+/+)	5 (5.15 %)	0 (0 %)	0 (0 %)
Smoc1(+/+);Smoc2(+/-)	6 (6.18 %)	0 (0 %)	0 (0 %)
Smoc1(+/-);Smoc2(+/-)	21 (21.64 %)	0 (0 %)	0 (0 %)
Smoc1(-/-);Smoc2(+/-)	10 (10.30 %)	4 (40 %)	4 (40 %)
Smoc1(+/+);Smoc2(-/-)	11 (11.34 %)	0 (0 %)	7 (63 %)
Smoc1(+/-);Smoc2(-/-)	16 (16.49 %)	0 (0 %)	12 (75 %)
Smoc1(-/-);Smoc2(-/-)	6 (6.18 %)	6 (100 %)	6 (100 %)
